# Supplementary material for: Exploring the mediating role of calcium homeostasis in the association between diabetes mellitus, glycemic traits, and vascular and valvular calcifications: a comprehensive Mendelian randomization analysis
Source: Diabetol Metab Syndr. 2024 Jun 22;16:136. doi: 10.1186/s13098-024-01383-z (PMC11193216; doi:10.1186/s13098-024-01383-z)
Supplement: Supplementary file 28 — Supplementary Material 28. [file 13098_2024_1383_MOESM28_ESM.xlsx]

## Sheet: Decription
Table S1 Detailed information for GWAS statistics used in the present study
Table S2 Instrumental variables used in univariable MR analysis for DM, glycemic traits with the risk of vascular and valvular calcifications
Table S3 The reverse MR for DM, glycemic traits on the risk of vascular and valvular calcifications
Table S4 Instrumental variables used in reverse MR analysis for DM, glycemic traits with the risk of vascular and valvular calcifications
Table S5 Two-step MR estimates of the effect of T2DM, HbA1c, and FG on calcium homeostasis
Table S6 Instrumental variables used in two-step MR analysis for T2DM, HbA1c, and FG with calcium homeostasis
Table S7 Two-step MR estimates of the effect of calcium homeostasis on vascular and valvular calcifications
Table S8 Instrumental variables used in two-step MR analysis for calcium homeostasis with vascular and valvular calcifications

## Sheet: Table S1
Table S1 Detailed information for GWAS statistics used in the present study
Exposure or Mediator or Outcome	Reference	Participants	Ancestry	Code	Website
Type 2 Diabetes Mellitus	PMID: 30054458	659316	100% EUR	ebi-a-GCST006867	https://gwas.mrcieu.ac.uk/
Glycated Hemoglobin	PMID: 34594039	344182	83% EUR, 17% EAS	ebi-a-GCST90018958	https://gwas.mrcieu.ac.uk/
Fasting Insulin	PMID: 34059833	151013	100% EUR	ebi-a-GCST90002238	https://gwas.mrcieu.ac.uk/
Fasting Glucose	PMID: 34059833	200622	100% EUR	ebi-a-GCST90002232	https://gwas.mrcieu.ac.uk/
Calcium levels	PMID: 34226706	400792	100% EUR	ebi-a-GCST90025990	https://gwas.mrcieu.ac.uk/
25-Hydroxyvitamin D	PMID: 32242144	496946	100% EUR	ebi-a-GCST90000618	https://gwas.mrcieu.ac.uk/
Fibroblast Growth Factor 23	PMID: 33067605	21758	100% EUR	ebi-a-GCST90012022	https://gwas.mrcieu.ac.uk/
Coronary Artery Calcification	PMID: 37770635	28655	100% EUR	/	https://cvd.hugeamp.org/downloads.html#summary
Calcific Aortic Valvular Stenosis	/	411464	100% EUR	/	https://r10.finngen.fi/
Body mass index	PMID: 29892013	532396	100% EUR	ebi-a-GCST90029007	https://gwas.mrcieu.ac.uk/
Smoking initiation	PMID: 30643251	311629	100% EUR	ieu-b-4877	https://gwas.mrcieu.ac.uk/
Systolic blood pressure	PMID: 33230300	810865	100% EUR	ebi-a-GCST90000062	https://gwas.mrcieu.ac.uk/
Diastolic blood pressure	PMID: 33230300	810865	100% EUR	ebi-a-GCST90000059	https://gwas.mrcieu.ac.uk/

## Sheet: Table S2
Table S2 Instrumental variables used in univariable MR analysis for DM, glycemic traits with the risk of vascular and valvular calcifications
Expoure	Outcome	SNP	Effect allele	Other allele	EAF	Exposure			Outcome			F-statistics
						BETA	SE	Pvalue	BETA	SE	Pvalue
Type 2 Diabetes Mellitus	Coronary Artery Calcification	rs10077431	A	C	0.214668	-0.0487	0.0089	4.75499e-08	0.0261	0.0253	0.3034	50.3312
Type 2 Diabetes Mellitus	Coronary Artery Calcification	rs10087241	A	G	0.594893	-0.0475	0.008	2.79602e-09	-0.0112	0.0194	0.5627	68.4668
Type 2 Diabetes Mellitus	Coronary Artery Calcification	rs10100265	C	A	0.61049	-0.0491	0.0079	6.28796e-10	0.0034	0.0203	0.8655	72.1888
Type 2 Diabetes Mellitus	Coronary Artery Calcification	rs10114341	C	T	0.440754	-0.0409	0.0072	1.15101e-08	0.0048	0.0205	0.813	51.9058
Type 2 Diabetes Mellitus	Coronary Artery Calcification	rs10401969	C	T	0.0765858	0.0921	0.0133	4.13143e-12	-0.0594	0.0404	0.1418	75.5435
Type 2 Diabetes Mellitus	Coronary Artery Calcification	rs1050226	G	A	0.406792	-0.0491	0.0074	3.34195e-11	-0.0129	0.0194	0.5053	73.2588
Type 2 Diabetes Mellitus	Coronary Artery Calcification	rs1061813	A	G	0.537119	-0.0429	0.0073	3.37202e-09	-0.0042	0.0196	0.8303	57.6055
Type 2 Diabetes Mellitus	Coronary Artery Calcification	rs1063355	G	T	0.602436	0.0709	0.0079	3.71535e-19	-0.0116	0.0231	0.6162	151.799
Type 2 Diabetes Mellitus	Coronary Artery Calcification	rs10740322	A	G	0.687104	0.0477	0.0085	2.10902e-08	0.0145	0.0211	0.4908	61.588
Type 2 Diabetes Mellitus	Coronary Artery Calcification	rs10811661	C	T	0.173605	-0.1569	0.0098	4.13238e-58	0.0084	0.0278	0.7616	447.39
Type 2 Diabetes Mellitus	Coronary Artery Calcification	rs10830963	G	C	0.275768	0.0909	0.008	5.84655e-30	-0.0023	0.0251	0.9267	208.256
Type 2 Diabetes Mellitus	Coronary Artery Calcification	rs10842994	T	C	0.197025	-0.0755	0.0091	1.01508e-16	0.0135	0.026	0.6049	113.635
Type 2 Diabetes Mellitus	Coronary Artery Calcification	rs10974438	C	A	0.351215	0.0591	0.0075	3.01301e-15	0.0098	0.0205	0.632	100.266
Type 2 Diabetes Mellitus	Coronary Artery Calcification	rs11098676	C	T	0.787639	0.054	0.0096	2.02698e-08	0.0293	0.0227	0.1972	61.408
Type 2 Diabetes Mellitus	Coronary Artery Calcification	rs11107116	T	G	0.219714	0.0467	0.0085	3.74999e-08	0.0236	0.0245	0.3361	47.0632
Type 2 Diabetes Mellitus	Coronary Artery Calcification	rs1111875	T	C	0.408262	-0.0948	0.0072	3.61493e-39	-0.017	0.0203	0.4035	274.275
Type 2 Diabetes Mellitus	Coronary Artery Calcification	rs11257655	T	C	0.206773	0.0737	0.0087	1.96607e-17	0.0132	0.0243	0.5859	112.257
Type 2 Diabetes Mellitus	Coronary Artery Calcification	rs1127655	T	C	0.529064	-0.0438	0.0079	2.47098e-08	0.0165	0.0193	0.3919	60.179
Type 2 Diabetes Mellitus	Coronary Artery Calcification	rs11708067	G	A	0.23899	-0.0965	0.0086	5.93335e-29	-0.0466	0.0244	0.05634	213.752
Type 2 Diabetes Mellitus	Coronary Artery Calcification	rs11925227	A	G	0.183439	-0.0534	0.0095	2.24999e-08	0.0167	0.0268	0.5322	53.7707
Type 2 Diabetes Mellitus	Coronary Artery Calcification	rs11926707	C	T	0.625556	0.0463	0.0082	1.68601e-08	0.0034	0.0215	0.8756	63.2212
Type 2 Diabetes Mellitus	Coronary Artery Calcification	rs12088739	G	A	0.0898481	-0.0884	0.013	9.79264e-12	0.0001	0.0336	0.9986	80.4812
Type 2 Diabetes Mellitus	Coronary Artery Calcification	rs12299509	G	A	0.478622	0.0467	0.0073	2.08699e-10	-0.0294	0.024	0.2215	68.5273
Type 2 Diabetes Mellitus	Coronary Artery Calcification	rs12617659	T	C	0.147238	-0.0685	0.0103	2.82683e-11	0.0308	0.0299	0.3018	74.1912
Type 2 Diabetes Mellitus	Coronary Artery Calcification	rs12910825	G	A	0.360391	0.0517	0.0074	2.16421e-12	0.0082	0.0208	0.6938	77.592
Type 2 Diabetes Mellitus	Coronary Artery Calcification	rs12945601	C	T	0.613603	-0.048	0.008	1.71799e-09	-0.0161	0.0205	0.4328	68.7844
Type 2 Diabetes Mellitus	Coronary Artery Calcification	rs12970134	A	G	0.26512	0.0555	0.008	5.30884e-12	0.0355	0.0229	0.121	75.575
Type 2 Diabetes Mellitus	Coronary Artery Calcification	rs13239186	T	C	0.302029	0.0539	0.0085	2.70402e-10	-0.0106	0.0212	0.6165	77.1272
Type 2 Diabetes Mellitus	Coronary Artery Calcification	rs13330951	G	A	0.488314	-0.0456	0.0081	1.53801e-08	0.0283	0.0207	0.172	65.4177
Type 2 Diabetes Mellitus	Coronary Artery Calcification	rs13389219	T	C	0.394368	-0.0722	0.0074	2.1062e-22	-0.0256	0.0195	0.1887	156.993
Type 2 Diabetes Mellitus	Coronary Artery Calcification	rs1359790	A	G	0.2867	-0.0796	0.008	2.79512e-23	-0.0083	0.0224	0.7121	163.405
Type 2 Diabetes Mellitus	Coronary Artery Calcification	rs1496653	G	A	0.204782	-0.0769	0.0088	2.57217e-18	-0.0119	0.0248	0.6309	121.361
Type 2 Diabetes Mellitus	Coronary Artery Calcification	rs1552224	C	A	0.15421	-0.1034	0.0101	8.63575e-25	-0.0086	0.0266	0.7455	175.89
Type 2 Diabetes Mellitus	Coronary Artery Calcification	rs16988333	G	A	0.0904035	-0.0745	0.013	9.16896e-09	-0.0304	0.036	0.3991	57.4586
Type 2 Diabetes Mellitus	Coronary Artery Calcification	rs17086692	T	G	0.313426	-0.0467	0.0084	2.48102e-08	-0.013	0.0215	0.5443	59.0848
Type 2 Diabetes Mellitus	Coronary Artery Calcification	rs17168486	T	C	0.173603	0.0742	0.0094	2.17721e-15	-0.0435	0.026	0.09413	99.5066
Type 2 Diabetes Mellitus	Coronary Artery Calcification	rs17405722	A	G	0.0741526	0.087	0.0146	2.27798e-09	0.0441	0.0382	0.2484	65.4286
Type 2 Diabetes Mellitus	Coronary Artery Calcification	rs17411031	G	C	0.261729	-0.045	0.0081	3.03501e-08	-0.047	0.0226	0.03778	49.2543
Type 2 Diabetes Mellitus	Coronary Artery Calcification	rs1758632	G	C	0.623407	0.0491	0.0081	1.36e-09	0.0293	0.0196	0.1337	71.2706
Type 2 Diabetes Mellitus	Coronary Artery Calcification	rs17631783	T	C	0.26346	-0.0487	0.0089	3.94903e-08	-0.0068	0.0232	0.77	57.9403
Type 2 Diabetes Mellitus	Coronary Artery Calcification	rs17791513	G	A	0.0605985	-0.1027	0.0148	4.61424e-12	-0.0268	0.0395	0.4974	75.6114
Type 2 Diabetes Mellitus	Coronary Artery Calcification	rs1801214	T	C	0.599585	0.0903	0.0074	5.51569e-34	0.0071	0.0193	0.7132	247.202
Type 2 Diabetes Mellitus	Coronary Artery Calcification	rs1899951	T	C	0.123288	-0.1118	0.0109	1.63682e-24	-0.075	0.03	0.01242	170.392
Type 2 Diabetes Mellitus	Coronary Artery Calcification	rs2237892	T	C	0.0624896	-0.096	0.0157	8.74601e-10	-0.0304	0.0418	0.4665	67.9841
Type 2 Diabetes Mellitus	Coronary Artery Calcification	rs2246618	T	C	0.307253	0.0513	0.0084	1.20301e-09	0.0101	0.0214	0.6377	70.5349
Type 2 Diabetes Mellitus	Coronary Artery Calcification	rs2261181	T	C	0.09647	0.0985	0.0118	9.1791e-17	0.0331	0.0343	0.335	106.55
Type 2 Diabetes Mellitus	Coronary Artery Calcification	rs2294120	G	A	0.455879	-0.0443	0.0079	1.61801e-08	-0.0004	0.0192	0.9829	61.2897
Type 2 Diabetes Mellitus	Coronary Artery Calcification	rs2296173	G	A	0.212011	0.065	0.0087	7.65773e-14	0.0086	0.0234	0.7114	88.9059
Type 2 Diabetes Mellitus	Coronary Artery Calcification	rs2299383	T	C	0.423455	0.0412	0.0073	1.49001e-08	0.0018	0.0196	0.9272	52.1683
Type 2 Diabetes Mellitus	Coronary Artery Calcification	rs243019	C	T	0.455831	0.0566	0.0071	2.28981e-15	-0.0014	0.0203	0.9464	100.109
Type 2 Diabetes Mellitus	Coronary Artery Calcification	rs2493394	G	A	0.107338	0.073	0.0113	1.15101e-10	0.0059	0.031	0.8502	64.2897
Type 2 Diabetes Mellitus	Coronary Artery Calcification	rs2796441	A	G	0.416458	-0.0715	0.0073	1.962e-22	0.0202	0.0225	0.3692	156.656
Type 2 Diabetes Mellitus	Coronary Artery Calcification	rs2820426	G	A	0.610058	0.0521	0.0073	1.30197e-12	0.005	0.0205	0.8079	81.3241
Type 2 Diabetes Mellitus	Coronary Artery Calcification	rs2867125	C	T	0.827825	0.0601	0.0096	4.32504e-10	0.0559	0.0249	0.02496	64.8211
Type 2 Diabetes Mellitus	Coronary Artery Calcification	rs2908282	A	G	0.177395	0.0552	0.0094	4.25001e-09	0.0459	0.0266	0.08437	55.9769
Type 2 Diabetes Mellitus	Coronary Artery Calcification	rs2925979	C	T	0.70085	-0.0534	0.0078	9.0615e-12	-0.0386	0.022	0.07909	75.2884
Type 2 Diabetes Mellitus	Coronary Artery Calcification	rs2943656	G	A	0.635133	0.0902	0.0074	6.6973e-34	0.0327	0.0208	0.1152	238.048
Type 2 Diabetes Mellitus	Coronary Artery Calcification	rs340874	C	T	0.563904	0.0626	0.0073	8.40621e-18	0.0189	0.02	0.3441	121.447
Type 2 Diabetes Mellitus	Coronary Artery Calcification	rs348330	A	G	0.633451	-0.0487	0.0081	1.86402e-09	-0.0274	0.0212	0.1963	69.3415
Type 2 Diabetes Mellitus	Coronary Artery Calcification	rs3756784	G	T	0.185838	0.0505	0.0091	2.58899e-08	0.0281	0.0255	0.2702	48.5708
Type 2 Diabetes Mellitus	Coronary Artery Calcification	rs3802177	A	G	0.311281	-0.1217	0.008	2.32113e-52	-0.0013	0.0218	0.9513	401.933
Type 2 Diabetes Mellitus	Coronary Artery Calcification	rs459193	G	A	0.745338	0.0711	0.0083	8.80846e-18	0.0138	0.022	0.53	120.921
Type 2 Diabetes Mellitus	Coronary Artery Calcification	rs4622883	G	A	0.508544	-0.0435	0.0078	3.01599e-08	0.0334	0.0197	0.0898	59.5407
Type 2 Diabetes Mellitus	Coronary Artery Calcification	rs4686471	C	T	0.609775	0.0534	0.0081	4.28154e-11	-0.0054	0.0197	0.7834	85.4611
Type 2 Diabetes Mellitus	Coronary Artery Calcification	rs4812829	A	G	0.160871	0.0532	0.0095	2.44298e-08	0.0121	0.0258	0.6406	48.0921
Type 2 Diabetes Mellitus	Coronary Artery Calcification	rs4823182	G	A	0.335748	0.0482	0.0077	3.35799e-10	-0.0017	0.0206	0.935	65.2382
Type 2 Diabetes Mellitus	Coronary Artery Calcification	rs4865796	A	G	0.69309	0.053	0.0078	1.32892e-11	-0.0058	0.0209	0.7816	75.246
Type 2 Diabetes Mellitus	Coronary Artery Calcification	rs516946	C	T	0.760633	0.0824	0.0085	3.15864e-22	-0.0093	0.0237	0.6956	155.876
Type 2 Diabetes Mellitus	Coronary Artery Calcification	rs5215	T	C	0.639941	-0.0678	0.0073	2.08882e-20	-0.0196	0.0213	0.3563	133.507
Type 2 Diabetes Mellitus	Coronary Artery Calcification	rs55966194	G	C	0.281312	-0.0526	0.0088	2.25398e-09	0.0031	0.0215	0.886	70.4365
Type 2 Diabetes Mellitus	Coronary Artery Calcification	rs576674	A	G	0.832515	-0.0654	0.0097	1.79184e-11	-0.0012	0.0274	0.9651	75.1023
Type 2 Diabetes Mellitus	Coronary Artery Calcification	rs6059662	G	A	0.663176	0.0446	0.0079	1.51199e-08	-0.0024	0.0219	0.9139	55.937
Type 2 Diabetes Mellitus	Coronary Artery Calcification	rs61953351	T	G	0.249902	-0.07	0.0091	1.97606e-14	0.0398	0.0221	0.07213	115.743
Type 2 Diabetes Mellitus	Coronary Artery Calcification	rs622217	C	T	0.483932	-0.0485	0.0077	3.12903e-10	-0.045	0.0203	0.02681	73.977
Type 2 Diabetes Mellitus	Coronary Artery Calcification	rs6515236	C	A	0.24933	-0.0504	0.0091	3.34303e-08	0.0062	0.022	0.7791	59.8562
Type 2 Diabetes Mellitus	Coronary Artery Calcification	rs67232546	T	C	0.209222	0.0596	0.0096	4.66101e-10	0.0223	0.0243	0.3579	74.0077
Type 2 Diabetes Mellitus	Coronary Artery Calcification	rs6767484	G	A	0.312261	0.1209	0.0076	2.70085e-56	0.0045	0.0208	0.8279	397.32
Type 2 Diabetes Mellitus	Coronary Artery Calcification	rs6785040	C	T	0.15066	-0.0633	0.0111	1.26401e-08	0.0255	0.0271	0.3468	64.5571
Type 2 Diabetes Mellitus	Coronary Artery Calcification	rs6878122	A	G	0.681791	-0.0564	0.0079	1.18796e-12	-0.0193	0.0215	0.3686	86.9227
Type 2 Diabetes Mellitus	Coronary Artery Calcification	rs6960043	C	T	0.521837	0.064	0.0071	3.61077e-19	0.0353	0.0206	0.08568	128.816
Type 2 Diabetes Mellitus	Coronary Artery Calcification	rs7144011	T	G	0.221063	0.0482	0.0085	1.63599e-08	0.0268	0.0249	0.2808	50.3584
Type 2 Diabetes Mellitus	Coronary Artery Calcification	rs7177055	A	G	0.718289	0.0647	0.0079	2.746e-16	0.0367	0.0226	0.1046	106.723
Type 2 Diabetes Mellitus	Coronary Artery Calcification	rs7240767	C	T	0.383677	0.0451	0.0081	2.157e-08	-0.0024	0.0203	0.9078	60.5559
Type 2 Diabetes Mellitus	Coronary Artery Calcification	rs72802358	C	G	0.101594	-0.1168	0.0133	1.97015e-18	-0.0409	0.0344	0.2342	157.008
Type 2 Diabetes Mellitus	Coronary Artery Calcification	rs72892910	T	G	0.172394	0.0648	0.0099	6.42836e-11	0.0457	0.025	0.06726	75.4446
Type 2 Diabetes Mellitus	Coronary Artery Calcification	rs735949	C	T	0.14115	-0.0711	0.0106	1.94581e-11	0.011	0.0272	0.685	77.1759
Type 2 Diabetes Mellitus	Coronary Artery Calcification	rs753270	C	T	0.583535	0.0528	0.0079	2.70209e-11	0.0002	0.0211	0.9925	85.3324
Type 2 Diabetes Mellitus	Coronary Artery Calcification	rs7561798	G	A	0.482171	0.04	0.0072	2.79402e-08	0.0192	0.0195	0.3242	50.2882
Type 2 Diabetes Mellitus	Coronary Artery Calcification	rs7572970	G	A	0.722047	0.059	0.0087	1.39091e-11	-0.0063	0.0229	0.7843	87.9953
Type 2 Diabetes Mellitus	Coronary Artery Calcification	rs7607777	T	G	0.105906	-0.137	0.0125	9.39723e-28	0.0368	0.0312	0.2383	224.338
Type 2 Diabetes Mellitus	Coronary Artery Calcification	rs7674212	T	G	0.408864	-0.0465	0.0075	6.18201e-10	0.0433	0.0198	0.02837	65.8018
Type 2 Diabetes Mellitus	Coronary Artery Calcification	rs7685296	T	C	0.279365	-0.0511	0.0081	2.31702e-10	0.0222	0.0221	0.3146	66.1908
Type 2 Diabetes Mellitus	Coronary Artery Calcification	rs7729395	T	C	0.0509409	0.1373	0.016	1.10103e-17	-0.0841	0.0581	0.1476	114.843
Type 2 Diabetes Mellitus	Coronary Artery Calcification	rs7756992	G	A	0.266896	0.1297	0.0078	5.99929e-62	0.0048	0.0228	0.8336	416.742
Type 2 Diabetes Mellitus	Coronary Artery Calcification	rs7786095	G	A	0.10386	-0.0743	0.0129	9.64295e-09	0.013	0.0335	0.6988	64.6934
Type 2 Diabetes Mellitus	Coronary Artery Calcification	rs780094	C	T	0.612845	0.0692	0.0074	5.15941e-21	-0.0206	0.0204	0.3133	143.234
Type 2 Diabetes Mellitus	Coronary Artery Calcification	rs7845219	C	T	0.492786	-0.0422	0.0072	4.54496e-09	0.008	0.0193	0.6796	56.0367
Type 2 Diabetes Mellitus	Coronary Artery Calcification	rs7903146	T	C	0.291585	0.3059	0.0077	1e-200	0.0243	0.0213	0.2537	2528.98
Type 2 Diabetes Mellitus	Coronary Artery Calcification	rs7929543	C	A	0.0831599	0.0828	0.0138	2.19902e-09	-0.011	0.0363	0.7612	65.8164
Type 2 Diabetes Mellitus	Coronary Artery Calcification	rs7955901	T	C	0.556668	-0.0444	0.0072	7.16094e-10	0.0083	0.0193	0.6659	61.2528
Type 2 Diabetes Mellitus	Coronary Artery Calcification	rs8068804	A	G	0.325097	0.0587	0.0078	4.41062e-14	0.0161	0.0208	0.4402	95.2356
Type 2 Diabetes Mellitus	Coronary Artery Calcification	rs8108269	G	T	0.281015	0.0644	0.0079	3.11387e-16	-0.0498	0.0245	0.04204	105.575
Type 2 Diabetes Mellitus	Coronary Artery Calcification	rs825476	T	C	0.580549	0.0524	0.0073	6.80456e-13	0.0132	0.0195	0.4999	84.2123
Type 2 Diabetes Mellitus	Coronary Artery Calcification	rs840967	A	C	0.605922	-0.0497	0.008	5.44202e-10	-0.0026	0.0202	0.8987	74.2738
Type 2 Diabetes Mellitus	Coronary Artery Calcification	rs849135	A	G	0.499052	-0.0999	0.0072	1.04112e-43	-0.0117	0.0194	0.5462	315.394
Type 2 Diabetes Mellitus	Coronary Artery Calcification	rs853974	C	T	0.737586	-0.0601	0.0088	7.85778e-12	0.0535	0.0215	0.01307	88.0578
Type 2 Diabetes Mellitus	Coronary Artery Calcification	rs9369425	A	G	0.708185	-0.0546	0.0085	1.12899e-10	-0.0042	0.0228	0.8545	77.5866
Type 2 Diabetes Mellitus	Coronary Artery Calcification	rs963740	T	A	0.294299	-0.0479	0.0086	2.23198e-08	0.0268	0.022	0.2232	59.9938
Type 2 Diabetes Mellitus	Coronary Artery Calcification	rs9844972	C	G	0.0697229	0.0956	0.0148	1.02601e-10	0.0606	0.0399	0.1288	74.6501
Type 2 Diabetes Mellitus	Coronary Artery Calcification	rs9894220	G	A	0.43374	-0.0585	0.0079	1.51705e-13	-0.0274	0.0207	0.1859	105.901
Type 2 Diabetes Mellitus	Coronary Artery Calcification	rs9928094	G	A	0.42602	0.1045	0.0072	3.58922e-47	0.036	0.0194	0.06354	337.673
Type 2 Diabetes Mellitus	Coronary Artery Calcification	rs993380	G	A	0.66555	-0.0507	0.0081	4.58701e-10	-0.0103	0.0215	0.6326	72.0504
Type 2 Diabetes Mellitus	Coronary Artery Calcification	rs9940149	A	G	0.178556	-0.058	0.0095	9.29095e-10	-0.0106	0.0278	0.7024	62.1225
Type 2 Diabetes Mellitus	Calcific Aortic Valvular Stenosis	rs10077431	A	C	0.214668	-0.0487	0.0089	4.75499e-08	-0.00992683	0.0193924	0.608725	50.3312
Type 2 Diabetes Mellitus	Calcific Aortic Valvular Stenosis	rs10087241	A	G	0.594893	-0.0475	0.008	2.79602e-09	-0.00735267	0.0154883	0.634983	68.4668
Type 2 Diabetes Mellitus	Calcific Aortic Valvular Stenosis	rs10100265	C	A	0.61049	-0.0491	0.0079	6.28796e-10	-0.0340866	0.0149275	0.0224027	72.1888
Type 2 Diabetes Mellitus	Calcific Aortic Valvular Stenosis	rs10114341	C	T	0.440754	-0.0409	0.0072	1.15101e-08	-0.00163333	0.0149801	0.913176	51.9058
Type 2 Diabetes Mellitus	Calcific Aortic Valvular Stenosis	rs10401969	C	T	0.0765858	0.0921	0.0133	4.13143e-12	-0.00748491	0.0304647	0.805921	75.5435
Type 2 Diabetes Mellitus	Calcific Aortic Valvular Stenosis	rs1050226	G	A	0.406792	-0.0491	0.0074	3.34195e-11	-0.0194537	0.0152683	0.202619	73.2588
Type 2 Diabetes Mellitus	Calcific Aortic Valvular Stenosis	rs1061813	A	G	0.537119	-0.0429	0.0073	3.37202e-09	-0.0379697	0.0152866	0.0129969	57.6055
Type 2 Diabetes Mellitus	Calcific Aortic Valvular Stenosis	rs1063355	G	T	0.602436	0.0709	0.0079	3.71535e-19	0.0504702	0.0148655	0.000685962	151.799
Type 2 Diabetes Mellitus	Calcific Aortic Valvular Stenosis	rs10740322	A	G	0.687104	0.0477	0.0085	2.10902e-08	-0.0102723	0.0169666	0.544888	61.588
Type 2 Diabetes Mellitus	Calcific Aortic Valvular Stenosis	rs10811661	C	T	0.173605	-0.1569	0.0098	4.13238e-58	0.0184636	0.0210452	0.380307	447.39
Type 2 Diabetes Mellitus	Calcific Aortic Valvular Stenosis	rs10830963	G	C	0.275768	0.0909	0.008	5.84655e-30	0.0474171	0.0154105	0.00209146	208.256
Type 2 Diabetes Mellitus	Calcific Aortic Valvular Stenosis	rs10842994	T	C	0.197025	-0.0755	0.0091	1.01508e-16	-0.00667364	0.0196077	0.733586	113.635
Type 2 Diabetes Mellitus	Calcific Aortic Valvular Stenosis	rs10974438	C	A	0.351215	0.0591	0.0075	3.01301e-15	-0.0166208	0.0153348	0.278427	100.266
Type 2 Diabetes Mellitus	Calcific Aortic Valvular Stenosis	rs11098676	C	T	0.787639	0.054	0.0096	2.02698e-08	0.0128787	0.0192759	0.504053	61.408
Type 2 Diabetes Mellitus	Calcific Aortic Valvular Stenosis	rs11107116	T	G	0.219714	0.0467	0.0085	3.74999e-08	0.0106889	0.0171556	0.533246	47.0632
Type 2 Diabetes Mellitus	Calcific Aortic Valvular Stenosis	rs1111875	T	C	0.408262	-0.0948	0.0072	3.61493e-39	0.0339639	0.0148644	0.0223182	274.275
Type 2 Diabetes Mellitus	Calcific Aortic Valvular Stenosis	rs11257655	T	C	0.206773	0.0737	0.0087	1.96607e-17	-0.00204824	0.0168817	0.903431	112.257
Type 2 Diabetes Mellitus	Calcific Aortic Valvular Stenosis	rs1127655	T	C	0.529064	-0.0438	0.0079	2.47098e-08	0.00551786	0.0148541	0.710287	60.179
Type 2 Diabetes Mellitus	Calcific Aortic Valvular Stenosis	rs11708067	G	A	0.23899	-0.0965	0.0086	5.93335e-29	-0.0197356	0.0197091	0.316661	213.752
Type 2 Diabetes Mellitus	Calcific Aortic Valvular Stenosis	rs11925227	A	G	0.183439	-0.0534	0.0095	2.24999e-08	0.0192879	0.018716	0.302748	53.7707
Type 2 Diabetes Mellitus	Calcific Aortic Valvular Stenosis	rs11926707	C	T	0.625556	0.0463	0.0082	1.68601e-08	-0.0155914	0.0157526	0.322286	63.2212
Type 2 Diabetes Mellitus	Calcific Aortic Valvular Stenosis	rs12088739	G	A	0.0898481	-0.0884	0.013	9.79264e-12	-0.0399465	0.0314346	0.203806	80.4812
Type 2 Diabetes Mellitus	Calcific Aortic Valvular Stenosis	rs12299509	G	A	0.478622	0.0467	0.0073	2.08699e-10	-0.0192277	0.0150646	0.201832	68.5273
Type 2 Diabetes Mellitus	Calcific Aortic Valvular Stenosis	rs12617659	T	C	0.147238	-0.0685	0.0103	2.82683e-11	-0.00553124	0.020754	0.789843	74.1912
Type 2 Diabetes Mellitus	Calcific Aortic Valvular Stenosis	rs12910825	G	A	0.360391	0.0517	0.0074	2.16421e-12	0.0313739	0.0153437	0.0408799	77.592
Type 2 Diabetes Mellitus	Calcific Aortic Valvular Stenosis	rs12945601	C	T	0.613603	-0.048	0.008	1.71799e-09	-0.0312033	0.0149385	0.0367274	68.7844
Type 2 Diabetes Mellitus	Calcific Aortic Valvular Stenosis	rs12970134	A	G	0.26512	0.0555	0.008	5.30884e-12	0.0183912	0.0186229	0.323368	75.575
Type 2 Diabetes Mellitus	Calcific Aortic Valvular Stenosis	rs13239186	T	C	0.302029	0.0539	0.0085	2.70402e-10	0.00182883	0.0154721	0.905908	77.1272
Type 2 Diabetes Mellitus	Calcific Aortic Valvular Stenosis	rs13330951	G	A	0.488314	-0.0456	0.0081	1.53801e-08	0.00696075	0.0148996	0.640374	65.4177
Type 2 Diabetes Mellitus	Calcific Aortic Valvular Stenosis	rs13389219	T	C	0.394368	-0.0722	0.0074	2.1062e-22	-0.0365886	0.0155839	0.0188825	156.993
Type 2 Diabetes Mellitus	Calcific Aortic Valvular Stenosis	rs1359790	A	G	0.2867	-0.0796	0.008	2.79512e-23	0.0109485	0.0162886	0.501484	163.405
Type 2 Diabetes Mellitus	Calcific Aortic Valvular Stenosis	rs1496653	G	A	0.204782	-0.0769	0.0088	2.57217e-18	0.0212606	0.016049	0.185261	121.361
Type 2 Diabetes Mellitus	Calcific Aortic Valvular Stenosis	rs1552224	C	A	0.15421	-0.1034	0.0101	8.63575e-25	0.000703899	0.0174888	0.967895	175.89
Type 2 Diabetes Mellitus	Calcific Aortic Valvular Stenosis	rs16988333	G	A	0.0904035	-0.0745	0.013	9.16896e-09	-0.0120739	0.0265925	0.649802	57.4586
Type 2 Diabetes Mellitus	Calcific Aortic Valvular Stenosis	rs17086692	T	G	0.313426	-0.0467	0.0084	2.48102e-08	-0.00733627	0.0160047	0.646676	59.0848
Type 2 Diabetes Mellitus	Calcific Aortic Valvular Stenosis	rs17168486	T	C	0.173603	0.0742	0.0094	2.17721e-15	-0.0137777	0.0186697	0.460534	99.5066
Type 2 Diabetes Mellitus	Calcific Aortic Valvular Stenosis	rs17405722	A	G	0.0741526	0.087	0.0146	2.27798e-09	-0.0217686	0.0247989	0.380049	65.4286
Type 2 Diabetes Mellitus	Calcific Aortic Valvular Stenosis	rs17411031	G	C	0.261729	-0.045	0.0081	3.03501e-08	-0.0298237	0.0172208	0.0833029	49.2543
Type 2 Diabetes Mellitus	Calcific Aortic Valvular Stenosis	rs17631783	T	C	0.26346	-0.0487	0.0089	3.94903e-08	-0.0110185	0.0178084	0.536099	57.9403
Type 2 Diabetes Mellitus	Calcific Aortic Valvular Stenosis	rs17791513	G	A	0.0605985	-0.1027	0.0148	4.61424e-12	-0.0284863	0.0228013	0.211544	75.6114
Type 2 Diabetes Mellitus	Calcific Aortic Valvular Stenosis	rs1801214	T	C	0.599585	0.0903	0.0074	5.51569e-34	0.00543075	0.0150211	0.717695	247.202
Type 2 Diabetes Mellitus	Calcific Aortic Valvular Stenosis	rs1899951	T	C	0.123288	-0.1118	0.0109	1.63682e-24	-0.0456578	0.0198235	0.0212667	170.392
Type 2 Diabetes Mellitus	Calcific Aortic Valvular Stenosis	rs2237892	T	C	0.0624896	-0.096	0.0157	8.74601e-10	-0.00554441	0.0334285	0.868268	67.9841
Type 2 Diabetes Mellitus	Calcific Aortic Valvular Stenosis	rs2246618	T	C	0.307253	0.0513	0.0084	1.20301e-09	-0.00279319	0.0163091	0.864015	70.5349
Type 2 Diabetes Mellitus	Calcific Aortic Valvular Stenosis	rs2261181	T	C	0.09647	0.0985	0.0118	9.1791e-17	-0.0443203	0.0285368	0.1204	106.55
Type 2 Diabetes Mellitus	Calcific Aortic Valvular Stenosis	rs2294120	G	A	0.455879	-0.0443	0.0079	1.61801e-08	0.00570418	0.0148979	0.701804	61.2897
Type 2 Diabetes Mellitus	Calcific Aortic Valvular Stenosis	rs2296173	G	A	0.212011	0.065	0.0087	7.65773e-14	0.0346623	0.0189536	0.0674311	88.9059
Type 2 Diabetes Mellitus	Calcific Aortic Valvular Stenosis	rs2299383	T	C	0.423455	0.0412	0.0073	1.49001e-08	0.0193775	0.0148626	0.192312	52.1683
Type 2 Diabetes Mellitus	Calcific Aortic Valvular Stenosis	rs243019	C	T	0.455831	0.0566	0.0071	2.28981e-15	0.00267586	0.0149181	0.857647	100.109
Type 2 Diabetes Mellitus	Calcific Aortic Valvular Stenosis	rs2493394	G	A	0.107338	0.073	0.0113	1.15101e-10	0.0193871	0.0215902	0.369209	64.2897
Type 2 Diabetes Mellitus	Calcific Aortic Valvular Stenosis	rs2796441	A	G	0.416458	-0.0715	0.0073	1.962e-22	-0.000665383	0.0150211	0.964668	156.656
Type 2 Diabetes Mellitus	Calcific Aortic Valvular Stenosis	rs2820426	G	A	0.610058	0.0521	0.0073	1.30197e-12	0.0347051	0.0152151	0.0225507	81.3241
Type 2 Diabetes Mellitus	Calcific Aortic Valvular Stenosis	rs2867125	C	T	0.827825	0.0601	0.0096	4.32504e-10	0.0317375	0.0199859	0.112288	64.8211
Type 2 Diabetes Mellitus	Calcific Aortic Valvular Stenosis	rs2908282	A	G	0.177395	0.0552	0.0094	4.25001e-09	0.0222498	0.0239111	0.352099	55.9769
Type 2 Diabetes Mellitus	Calcific Aortic Valvular Stenosis	rs2925979	C	T	0.70085	-0.0534	0.0078	9.0615e-12	-0.0104354	0.01587	0.510826	75.2884
Type 2 Diabetes Mellitus	Calcific Aortic Valvular Stenosis	rs2943656	G	A	0.635133	0.0902	0.0074	6.6973e-34	0.033697	0.0152043	0.0266723	238.048
Type 2 Diabetes Mellitus	Calcific Aortic Valvular Stenosis	rs3217992	T	C	0.369901	0.0527	0.0073	7.2277e-13	0.00761564	0.0151823	0.615941	81.5248
Type 2 Diabetes Mellitus	Calcific Aortic Valvular Stenosis	rs340874	C	T	0.563904	0.0626	0.0073	8.40621e-18	0.0126959	0.0149825	0.396783	121.447
Type 2 Diabetes Mellitus	Calcific Aortic Valvular Stenosis	rs348330	A	G	0.633451	-0.0487	0.0081	1.86402e-09	0.00258182	0.0155393	0.868041	69.3415
Type 2 Diabetes Mellitus	Calcific Aortic Valvular Stenosis	rs3756784	G	T	0.185838	0.0505	0.0091	2.58899e-08	-0.000947975	0.017902	0.957769	48.5708
Type 2 Diabetes Mellitus	Calcific Aortic Valvular Stenosis	rs3802177	A	G	0.311281	-0.1217	0.008	2.32113e-52	-0.0180112	0.0152743	0.238325	401.933
Type 2 Diabetes Mellitus	Calcific Aortic Valvular Stenosis	rs459193	G	A	0.745338	0.0711	0.0083	8.80846e-18	0.0421912	0.0159764	0.0082697	120.921
Type 2 Diabetes Mellitus	Calcific Aortic Valvular Stenosis	rs4622883	G	A	0.508544	-0.0435	0.0078	3.01599e-08	-0.0112408	0.015286	0.462119	59.5407
Type 2 Diabetes Mellitus	Calcific Aortic Valvular Stenosis	rs4686471	C	T	0.609775	0.0534	0.0081	4.28154e-11	0.0241569	0.0152144	0.112338	85.4611
Type 2 Diabetes Mellitus	Calcific Aortic Valvular Stenosis	rs4812829	A	G	0.160871	0.0532	0.0095	2.44298e-08	0.0062588	0.0183677	0.733292	48.0921
Type 2 Diabetes Mellitus	Calcific Aortic Valvular Stenosis	rs4823182	G	A	0.335748	0.0482	0.0077	3.35799e-10	0.020095	0.0149217	0.178077	65.2382
Type 2 Diabetes Mellitus	Calcific Aortic Valvular Stenosis	rs4865796	A	G	0.69309	0.053	0.0078	1.32892e-11	-0.0142326	0.0157391	0.365843	75.246
Type 2 Diabetes Mellitus	Calcific Aortic Valvular Stenosis	rs516946	C	T	0.760633	0.0824	0.0085	3.15864e-22	0.0355418	0.0183898	0.0532746	155.876
Type 2 Diabetes Mellitus	Calcific Aortic Valvular Stenosis	rs5215	T	C	0.639941	-0.0678	0.0073	2.08882e-20	-0.0181861	0.0148346	0.220228	133.507
Type 2 Diabetes Mellitus	Calcific Aortic Valvular Stenosis	rs55966194	G	C	0.281312	-0.0526	0.0088	2.25398e-09	-0.0115396	0.018033	0.522228	70.4365
Type 2 Diabetes Mellitus	Calcific Aortic Valvular Stenosis	rs576674	A	G	0.832515	-0.0654	0.0097	1.79184e-11	0.0226821	0.0254849	0.373456	75.1023
Type 2 Diabetes Mellitus	Calcific Aortic Valvular Stenosis	rs6059662	G	A	0.663176	0.0446	0.0079	1.51199e-08	0.0606767	0.0178384	0.00067027	55.937
Type 2 Diabetes Mellitus	Calcific Aortic Valvular Stenosis	rs61953351	T	G	0.249902	-0.07	0.0091	1.97606e-14	-0.000387119	0.016464	0.981241	115.743
Type 2 Diabetes Mellitus	Calcific Aortic Valvular Stenosis	rs6515236	C	A	0.24933	-0.0504	0.0091	3.34303e-08	-0.0139856	0.0182308	0.442997	59.8562
Type 2 Diabetes Mellitus	Calcific Aortic Valvular Stenosis	rs67232546	T	C	0.209222	0.0596	0.0096	4.66101e-10	0.00374296	0.0207479	0.856837	74.0077
Type 2 Diabetes Mellitus	Calcific Aortic Valvular Stenosis	rs6767484	G	A	0.312261	0.1209	0.0076	2.70085e-56	-0.0105613	0.0160548	0.510645	397.32
Type 2 Diabetes Mellitus	Calcific Aortic Valvular Stenosis	rs6785040	C	T	0.15066	-0.0633	0.0111	1.26401e-08	0.00498063	0.0179319	0.781201	64.5571
Type 2 Diabetes Mellitus	Calcific Aortic Valvular Stenosis	rs6795735	T	C	0.410912	-0.0558	0.0073	1.63005e-14	-0.00227659	0.0154525	0.882873	94.9433
Type 2 Diabetes Mellitus	Calcific Aortic Valvular Stenosis	rs6878122	A	G	0.681791	-0.0564	0.0079	1.18796e-12	0.00208429	0.0176732	0.906119	86.9227
Type 2 Diabetes Mellitus	Calcific Aortic Valvular Stenosis	rs6960043	C	T	0.521837	0.064	0.0071	3.61077e-19	-0.00702608	0.015108	0.641892	128.816
Type 2 Diabetes Mellitus	Calcific Aortic Valvular Stenosis	rs7144011	T	G	0.221063	0.0482	0.0085	1.63599e-08	-0.00218352	0.0173088	0.899613	50.3584
Type 2 Diabetes Mellitus	Calcific Aortic Valvular Stenosis	rs7177055	A	G	0.718289	0.0647	0.0079	2.746e-16	0.0188333	0.0160861	0.241688	106.723
Type 2 Diabetes Mellitus	Calcific Aortic Valvular Stenosis	rs7240767	C	T	0.383677	0.0451	0.0081	2.157e-08	-0.0133867	0.0151788	0.377812	60.5559
Type 2 Diabetes Mellitus	Calcific Aortic Valvular Stenosis	rs72802358	C	G	0.101594	-0.1168	0.0133	1.97015e-18	-0.0189231	0.0251267	0.451386	157.008
Type 2 Diabetes Mellitus	Calcific Aortic Valvular Stenosis	rs72892910	T	G	0.172394	0.0648	0.0099	6.42836e-11	0.0106467	0.0184094	0.563041	75.4446
Type 2 Diabetes Mellitus	Calcific Aortic Valvular Stenosis	rs735949	C	T	0.14115	-0.0711	0.0106	1.94581e-11	-0.022058	0.0245891	0.369684	77.1759
Type 2 Diabetes Mellitus	Calcific Aortic Valvular Stenosis	rs753270	C	T	0.583535	0.0528	0.0079	2.70209e-11	0.0212691	0.0150279	0.156979	85.3324
Type 2 Diabetes Mellitus	Calcific Aortic Valvular Stenosis	rs7561798	G	A	0.482171	0.04	0.0072	2.79402e-08	-0.0164402	0.0148766	0.269116	50.2882
Type 2 Diabetes Mellitus	Calcific Aortic Valvular Stenosis	rs7572970	G	A	0.722047	0.059	0.0087	1.39091e-11	-0.00947457	0.0184106	0.606815	87.9953
Type 2 Diabetes Mellitus	Calcific Aortic Valvular Stenosis	rs7674212	T	G	0.408864	-0.0465	0.0075	6.18201e-10	0.0172206	0.0150018	0.251009	65.8018
Type 2 Diabetes Mellitus	Calcific Aortic Valvular Stenosis	rs7685296	T	C	0.279365	-0.0511	0.0081	2.31702e-10	0.0134013	0.0162752	0.410269	66.1908
Type 2 Diabetes Mellitus	Calcific Aortic Valvular Stenosis	rs7729395	T	C	0.0509409	0.1373	0.016	1.10103e-17	0.0434183	0.0322024	0.177563	114.843
Type 2 Diabetes Mellitus	Calcific Aortic Valvular Stenosis	rs7756992	G	A	0.266896	0.1297	0.0078	5.99929e-62	0.007398	0.0156651	0.636743	416.742
Type 2 Diabetes Mellitus	Calcific Aortic Valvular Stenosis	rs7786095	G	A	0.10386	-0.0743	0.0129	9.64295e-09	0.0309246	0.0319713	0.333413	64.6934
Type 2 Diabetes Mellitus	Calcific Aortic Valvular Stenosis	rs7845219	C	T	0.492786	-0.0422	0.0072	4.54496e-09	-0.0089268	0.0148275	0.547146	56.0367
Type 2 Diabetes Mellitus	Calcific Aortic Valvular Stenosis	rs7903146	T	C	0.291585	0.3059	0.0077	1e-200	0.00484605	0.0185745	0.794171	2528.98
Type 2 Diabetes Mellitus	Calcific Aortic Valvular Stenosis	rs7929543	C	A	0.0831599	0.0828	0.0138	2.19902e-09	0.0313461	0.0283401	0.268697	65.8164
Type 2 Diabetes Mellitus	Calcific Aortic Valvular Stenosis	rs7955901	T	C	0.556668	-0.0444	0.0072	7.16094e-10	-0.0014319	0.0153637	0.925744	61.2528
Type 2 Diabetes Mellitus	Calcific Aortic Valvular Stenosis	rs8068804	A	G	0.325097	0.0587	0.0078	4.41062e-14	0.022532	0.0161699	0.163482	95.2356
Type 2 Diabetes Mellitus	Calcific Aortic Valvular Stenosis	rs8108269	G	T	0.281015	0.0644	0.0079	3.11387e-16	0.00886762	0.0160064	0.579575	105.575
Type 2 Diabetes Mellitus	Calcific Aortic Valvular Stenosis	rs825476	T	C	0.580549	0.0524	0.0073	6.80456e-13	0.0136365	0.0151077	0.366728	84.2123
Type 2 Diabetes Mellitus	Calcific Aortic Valvular Stenosis	rs840967	A	C	0.605922	-0.0497	0.008	5.44202e-10	0.0105197	0.0149129	0.480556	74.2738
Type 2 Diabetes Mellitus	Calcific Aortic Valvular Stenosis	rs849135	A	G	0.499052	-0.0999	0.0072	1.04112e-43	-0.010325	0.0148975	0.488265	315.394
Type 2 Diabetes Mellitus	Calcific Aortic Valvular Stenosis	rs853974	C	T	0.737586	-0.0601	0.0088	7.85778e-12	-0.0267565	0.0166441	0.107931	88.0578
Type 2 Diabetes Mellitus	Calcific Aortic Valvular Stenosis	rs9369425	A	G	0.708185	-0.0546	0.0085	1.12899e-10	0.000904922	0.0160507	0.95504	77.5866
Type 2 Diabetes Mellitus	Calcific Aortic Valvular Stenosis	rs963740	T	A	0.294299	-0.0479	0.0086	2.23198e-08	0.00247243	0.0180705	0.891172	59.9938
Type 2 Diabetes Mellitus	Calcific Aortic Valvular Stenosis	rs9844972	C	G	0.0697229	0.0956	0.0148	1.02601e-10	0.0163233	0.0329486	0.620306	74.6501
Type 2 Diabetes Mellitus	Calcific Aortic Valvular Stenosis	rs9894220	G	A	0.43374	-0.0585	0.0079	1.51705e-13	-0.0316271	0.0150555	0.0356673	105.901
Type 2 Diabetes Mellitus	Calcific Aortic Valvular Stenosis	rs9928094	G	A	0.42602	0.1045	0.0072	3.58922e-47	0.0344879	0.0149603	0.0211505	337.673
Type 2 Diabetes Mellitus	Calcific Aortic Valvular Stenosis	rs993380	G	A	0.66555	-0.0507	0.0081	4.58701e-10	-0.0105642	0.0151404	0.485334	72.0504
Type 2 Diabetes Mellitus	Calcific Aortic Valvular Stenosis	rs9940149	A	G	0.178556	-0.058	0.0095	9.29095e-10	-0.055866	0.0239983	0.0199168	62.1225
Glycated Hemoglobin	Coronary Artery Calcification	rs10042588	A	G	0.085847	-0.0248	0.0041	2.108e-09	-0.0064	0.0338	0.8487	33.2281
Glycated Hemoglobin	Coronary Artery Calcification	rs10053046	G	A	0.32885	0.0164	0.0022	5.38766e-14	0.0265	0.0202	0.1895	40.867
Glycated Hemoglobin	Coronary Artery Calcification	rs1015166	T	C	0.32821	0.0166	0.0022	1.18987e-14	0.0146	0.0216	0.499	41.8283
Glycated Hemoglobin	Coronary Artery Calcification	rs10278905	A	G	0.632641	-0.0131	0.0021	3.179e-10	0.028	0.0211	0.1858	27.4562
Glycated Hemoglobin	Coronary Artery Calcification	rs10476553	C	G	0.28524	-0.0175	0.0025	7.46965e-12	0.0325	0.0219	0.1368	42.985
Glycated Hemoglobin	Coronary Artery Calcification	rs10501320	C	G	0.21937	-0.0269	0.0026	5.80363e-25	0.0011	0.0222	0.9597	85.3199
Glycated Hemoglobin	Coronary Artery Calcification	rs1051470	C	T	0.601394	-0.0151	0.0021	2.47628e-13	0.0008	0.0205	0.9701	37.6288
Glycated Hemoglobin	Coronary Artery Calcification	rs10736269	C	T	0.460421	-0.013	0.002	1.79999e-10	-0.0342	0.0201	0.0891	28.9034
Glycated Hemoglobin	Coronary Artery Calcification	rs10758657	G	A	0.20807	-0.0263	0.0028	1.76685e-20	-0.018	0.0239	0.4521	78.4734
Glycated Hemoglobin	Coronary Artery Calcification	rs10760259	A	C	0.86059	0.0202	0.0033	1.243e-09	-0.0299	0.0277	0.2792	33.7016
Glycated Hemoglobin	Coronary Artery Calcification	rs10771369	C	G	0.21543	-0.0234	0.0024	1.21899e-21	0.0125	0.0246	0.613	63.7185
Glycated Hemoglobin	Coronary Artery Calcification	rs10811660	A	G	0.217241	-0.048	0.0025	6.23591e-84	-0.0031	0.0261	0.9046	269.903
Glycated Hemoglobin	Coronary Artery Calcification	rs10830963	G	C	0.300661	0.0528	0.0022	1.29122e-127	-0.0023	0.0251	0.9267	403.978
Glycated Hemoglobin	Coronary Artery Calcification	rs10853047	C	T	0.14524	0.0187	0.0033	1.27101e-08	0.022	0.0286	0.441	29.8859
Glycated Hemoglobin	Coronary Artery Calcification	rs10873398	A	G	0.553804	-0.0216	0.0023	2.24388e-21	-0.0109	0.0216	0.6135	79.3789
Glycated Hemoglobin	Coronary Artery Calcification	rs10875289	A	G	0.36064	-0.0147	0.0024	9.73195e-10	-0.0333	0.0198	0.0938	34.3015
Glycated Hemoglobin	Coronary Artery Calcification	rs10998566	C	T	0.031847	-0.0449	0.0066	7.39265e-12	-0.0082	0.0562	0.8845	42.7932
Glycated Hemoglobin	Coronary Artery Calcification	rs1103759	C	T	0.47864	0.0133	0.0023	1.184e-08	-0.041	0.0322	0.2034	30.3881
Glycated Hemoglobin	Coronary Artery Calcification	rs11042852	G	A	0.086798	0.0399	0.0041	3.10027e-22	-0.0308	0.0357	0.388	86.8856
Glycated Hemoglobin	Coronary Artery Calcification	rs11058322	T	C	0.126142	-0.0193	0.0031	6.80002e-10	-0.0314	0.0304	0.302	28.2661
Glycated Hemoglobin	Coronary Artery Calcification	rs1108646	G	A	0.594387	-0.0299	0.0023	6.58264e-39	-0.0469	0.0211	0.02646	148.432
Glycated Hemoglobin	Coronary Artery Calcification	rs111631066	A	G	0.015506	-0.071	0.0096	1.54703e-13	-0.122	0.0959	0.2035	52.98
Glycated Hemoglobin	Coronary Artery Calcification	rs11187138	G	A	0.460569	-0.0284	0.0021	4.30427e-42	-0.0177	0.0193	0.3584	137.993
Glycated Hemoglobin	Coronary Artery Calcification	rs11191537	G	A	0.148774	0.0161	0.0028	1.54401e-08	0.0272	0.0276	0.3241	22.5979
Glycated Hemoglobin	Coronary Artery Calcification	rs111934043	C	G	0.141451	0.0166	0.003	4.30101e-08	-0.0298	0.0254	0.2419	23.0373
Glycated Hemoglobin	Coronary Artery Calcification	rs11195508	G	C	0.14979	-0.0177	0.0032	4.26599e-08	0.0116	0.0282	0.6821	27.4667
Glycated Hemoglobin	Coronary Artery Calcification	rs11211160	A	T	0.30472	-0.0192	0.0025	2.82879e-14	-0.0331	0.0218	0.1285	53.7708
Glycated Hemoglobin	Coronary Artery Calcification	rs1121980	A	G	0.390088	0.0233	0.0021	1.46487e-28	0.043	0.0203	0.03463	88.9343
Glycated Hemoglobin	Coronary Artery Calcification	rs112414002	T	C	0.025648	0.0417	0.0073	1.02101e-08	-0.0701	0.0927	0.4497	29.9154
Glycated Hemoglobin	Coronary Artery Calcification	rs11257655	T	C	0.250344	0.0341	0.0024	8.59409e-47	0.0132	0.0243	0.5859	150.284
Glycated Hemoglobin	Coronary Artery Calcification	rs114322470	G	T	0.019319	-0.0538	0.0085	2.20699e-10	0.0164	0.0998	0.8695	37.752
Glycated Hemoglobin	Coronary Artery Calcification	rs11602873	T	A	0.136964	-0.0353	0.003	3.39391e-31	-0.0053	0.0267	0.8415	101.421
Glycated Hemoglobin	Coronary Artery Calcification	rs11616380	T	G	0.284921	-0.0173	0.0022	1.68811e-14	-0.0146	0.0212	0.4894	41.9797
Glycated Hemoglobin	Coronary Artery Calcification	rs11708067	G	A	0.203418	-0.0524	0.0027	1.36301e-85	-0.0466	0.0244	0.05634	306.538
Glycated Hemoglobin	Coronary Artery Calcification	rs117370443	C	T	0.039128	0.0553	0.0059	1.3499e-20	-0.0407	0.0495	0.4104	79.1624
Glycated Hemoglobin	Coronary Artery Calcification	rs117452592	A	G	0.031135	0.0361	0.0066	4.99597e-08	-0.0242	0.0915	0.7917	27.063
Glycated Hemoglobin	Coronary Artery Calcification	rs1175550	G	A	0.23081	-0.0422	0.0028	1.51008e-52	-0.013	0.0239	0.5882	217.773
Glycated Hemoglobin	Coronary Artery Calcification	rs117709065	T	C	0.017646	-0.0805	0.0091	1.14789e-18	0.0092	0.0822	0.9111	77.3427
Glycated Hemoglobin	Coronary Artery Calcification	rs11857450	C	G	0.666462	0.0281	0.0022	2.2751e-37	0.0285	0.0223	0.2012	120.865
Glycated Hemoglobin	Coronary Artery Calcification	rs11917973	T	C	0.403915	-0.0153	0.0022	3.87168e-12	-0.0329	0.0228	0.149	38.8012
Glycated Hemoglobin	Coronary Artery Calcification	rs12204055	T	C	0.239287	-0.0134	0.0024	1.502e-08	-0.0266	0.024	0.2679	22.5006
Glycated Hemoglobin	Coronary Artery Calcification	rs12337882	A	G	0.20977	0.0339	0.0028	2.87674e-33	0.0365	0.0232	0.1161	131.183
Glycated Hemoglobin	Coronary Artery Calcification	rs1234212	T	C	0.370691	0.0125	0.0021	2.96797e-09	0.0089	0.0211	0.6718	25.0925
Glycated Hemoglobin	Coronary Artery Calcification	rs12360108	G	T	0.27296	-0.0168	0.0026	1.15001e-10	-0.0193	0.0225	0.391	38.5603
Glycated Hemoglobin	Coronary Artery Calcification	rs12365580	A	G	0.170789	-0.0257	0.0027	9.40806e-22	-0.0489	0.027	0.06938	64.4003
Glycated Hemoglobin	Coronary Artery Calcification	rs12450826	T	A	0.29219	-0.0276	0.0026	1.64589e-26	-0.0273	0.0239	0.2532	108.481
Glycated Hemoglobin	Coronary Artery Calcification	rs12459419	T	C	0.303209	-0.0223	0.0022	1.22405e-23	0.0219	0.0209	0.2962	72.3371
Glycated Hemoglobin	Coronary Artery Calcification	rs12497133	A	G	0.53317	0.0177	0.0023	2.09604e-14	0.032	0.0201	0.1108	53.6852
Glycated Hemoglobin	Coronary Artery Calcification	rs12600858	A	G	0.305598	-0.0226	0.0024	1.56783e-21	-0.0571	0.0249	0.02213	74.6257
Glycated Hemoglobin	Coronary Artery Calcification	rs12670684	G	A	0.080097	-0.0461	0.0042	1.46184e-27	-0.0261	0.0352	0.4593	107.823
Glycated Hemoglobin	Coronary Artery Calcification	rs1271040	G	A	0.35081	0.0258	0.0024	7.68245e-27	-0.0338	0.0197	0.08618	104.383
Glycated Hemoglobin	Coronary Artery Calcification	rs12712928	C	G	0.21197	0.0257	0.0025	1.29092e-24	-0.031	0.0285	0.2773	75.9617
Glycated Hemoglobin	Coronary Artery Calcification	rs12748814	T	C	0.085378	0.0258	0.0041	3.48297e-10	-0.0249	0.0409	0.5423	35.7839
Glycated Hemoglobin	Coronary Artery Calcification	rs12768808	G	A	0.373171	0.0117	0.0021	1.79999e-08	0.0004	0.0199	0.9821	22.0431
Glycated Hemoglobin	Coronary Artery Calcification	rs12780892	G	C	0.23645	-0.0334	0.0027	1.13894e-34	0.0124	0.0228	0.5865	138.695
Glycated Hemoglobin	Coronary Artery Calcification	rs12912777	T	C	0.12668	0.0214	0.0035	6.159e-10	0.0196	0.0348	0.5731	34.8794
Glycated Hemoglobin	Coronary Artery Calcification	rs12984096	C	G	0.39175	0.0467	0.0024	1.9611e-87	-0.042	0.0217	0.05297	358.09
Glycated Hemoglobin	Coronary Artery Calcification	rs13020237	G	A	0.167023	-0.0166	0.0028	2.274e-09	0.0052	0.0247	0.832	26.3921
Glycated Hemoglobin	Coronary Artery Calcification	rs13164506	A	G	0.147677	0.0233	0.0029	2.95325e-15	-0.0382	0.026	0.1417	47.044
Glycated Hemoglobin	Coronary Artery Calcification	rs13167071	C	G	0.686963	0.0194	0.0023	2.29509e-17	0.0306	0.0198	0.1226	55.7209
Glycated Hemoglobin	Coronary Artery Calcification	rs13192435	C	T	0.025466	0.0522	0.0073	8.47618e-13	-0.0192	0.0565	0.734	46.5557
Glycated Hemoglobin	Coronary Artery Calcification	rs13199088	T	C	0.26649	-0.022	0.0026	2.85167e-17	-0.0294	0.0219	0.1802	65.1374
Glycated Hemoglobin	Coronary Artery Calcification	rs13266634	T	C	0.325994	-0.0527	0.0021	4.54988e-133	-0.0067	0.0222	0.7625	420.572
Glycated Hemoglobin	Coronary Artery Calcification	rs1399627	G	A	0.697733	0.022	0.0023	1.21199e-21	0.0352	0.0199	0.07772	70.2797
Glycated Hemoglobin	Coronary Artery Calcification	rs142513102	G	A	0.026358	-0.0718	0.0072	1.83696e-23	0.0231	0.0687	0.7368	91.0943
Glycated Hemoglobin	Coronary Artery Calcification	rs1434602	C	T	0.88246	0.0204	0.0036	9.35298e-09	-0.0024	0.0309	0.9384	29.7163
Glycated Hemoglobin	Coronary Artery Calcification	rs144861591	T	C	0.077599	-0.1254	0.0043	8.74984e-185	-0.0646	0.0397	0.1037	776.543
Glycated Hemoglobin	Coronary Artery Calcification	rs145936310	A	G	0.010017	-0.0701	0.0117	2.33701e-09	0.1287	0.1142	0.2597	33.5474
Glycated Hemoglobin	Coronary Artery Calcification	rs149142833	T	C	0.133427	0.0246	0.0031	3.66775e-15	-0.0126	0.0285	0.6584	48.1721
Glycated Hemoglobin	Coronary Artery Calcification	rs149336329	T	G	0.0486226	-0.0444	0.0047	3.10313e-21	0.0307	0.0524	0.5576	62.7844
Glycated Hemoglobin	Coronary Artery Calcification	rs1496653	G	A	0.195708	-0.0194	0.0026	4.00405e-14	-0.0119	0.0248	0.6309	40.7843
Glycated Hemoglobin	Coronary Artery Calcification	rs150325706	A	T	0.28304	0.0193	0.0028	1.08993e-11	-0.0279	0.0594	0.6387	52.0402
Glycated Hemoglobin	Coronary Artery Calcification	rs1564648	A	G	0.451296	0.0116	0.0021	2.524e-08	-0.0009	0.0196	0.9637	22.9382
Glycated Hemoglobin	Coronary Artery Calcification	rs1570360	G	A	0.704498	0.0168	0.0023	2.44681e-13	-0.0018	0.0238	0.9389	40.4506
Glycated Hemoglobin	Coronary Artery Calcification	rs1708302	T	C	0.415368	-0.0265	0.0023	1.08693e-30	-0.0118	0.0194	0.5431	117.428
Glycated Hemoglobin	Coronary Artery Calcification	rs17168486	T	C	0.213054	0.0239	0.0025	7.66832e-22	-0.0435	0.026	0.09413	65.937
Glycated Hemoglobin	Coronary Artery Calcification	rs174548	G	C	0.327602	-0.0241	0.0021	4.10677e-29	-0.0016	0.0221	0.9431	88.0915
Glycated Hemoglobin	Coronary Artery Calcification	rs17476364	C	T	0.10992	-0.3256	0.0036	1e-200	-0.0246	0.0358	0.4927	7291.12
Glycated Hemoglobin	Coronary Artery Calcification	rs181204	G	A	0.33299	0.0242	0.0025	7.38244e-23	-0.0209	0.0231	0.367	89.5618
Glycated Hemoglobin	Coronary Artery Calcification	rs182969725	G	A	0.011294	-0.0734	0.0111	3.13112e-11	-0.0828	0.0863	0.3378	41.4166
Glycated Hemoglobin	Coronary Artery Calcification	rs183034862	T	C	0.025171	0.0557	0.0076	2.64972e-13	0.1303	0.1418	0.3583	52.4108
Glycated Hemoglobin	Coronary Artery Calcification	rs183794109	T	C	0.29894	0.017	0.0025	1.12305e-11	0.0236	0.0225	0.2933	41.697
Glycated Hemoglobin	Coronary Artery Calcification	rs1838931	T	C	0.350528	0.0139	0.0022	1.09701e-10	-0.0038	0.0219	0.8626	30.2807
Glycated Hemoglobin	Coronary Artery Calcification	rs1866475	G	A	0.740049	-0.0186	0.0023	1.24108e-15	-0.0208	0.0221	0.3461	45.8196
Glycated Hemoglobin	Coronary Artery Calcification	rs192095068	A	G	0.17073	-0.0199	0.0031	1.51901e-10	0.012	0.0377	0.7511	38.599
Glycated Hemoglobin	Coronary Artery Calcification	rs1970014	A	C	0.713704	-0.025	0.0022	9.63385e-29	-0.0143	0.0213	0.501	87.9306
Glycated Hemoglobin	Coronary Artery Calcification	rs1974620	T	C	0.574066	0.0245	0.0021	2.96074e-32	0.0495	0.0209	0.01768	101.06
Glycated Hemoglobin	Coronary Artery Calcification	rs198325	T	C	0.191086	-0.025	0.0027	9.47109e-21	0.0337	0.0235	0.1513	66.5137
Glycated Hemoglobin	Coronary Artery Calcification	rs1985469	T	A	0.17907	0.1077	0.003	1e-200	0.0546	0.0251	0.02971	1177.77
Glycated Hemoglobin	Coronary Artery Calcification	rs2047564	T	C	0.13466	-0.0202	0.0034	2.13698e-09	0	0.0296	0.9999	32.7329
Glycated Hemoglobin	Coronary Artery Calcification	rs2060985	G	A	0.548997	-0.0159	0.002	5.4689e-15	-0.0025	0.0196	0.8995	43.0937
Glycated Hemoglobin	Coronary Artery Calcification	rs2068888	A	G	0.477685	-0.0141	0.002	4.24131e-12	-0.0149	0.0201	0.4589	34.1485
Glycated Hemoglobin	Coronary Artery Calcification	rs2106844	A	T	0.656985	0.0123	0.0022	1.467e-08	0.0109	0.0221	0.6205	23.4706
Glycated Hemoglobin	Coronary Artery Calcification	rs2113260	C	T	0.707436	-0.018	0.0023	4.52585e-15	-0.0031	0.0232	0.8952	46.1665
Glycated Hemoglobin	Coronary Artery Calcification	rs2237895	C	A	0.407846	0.0311	0.0021	6.96947e-52	0.0192	0.0217	0.3761	160.868
Glycated Hemoglobin	Coronary Artery Calcification	rs2256833	T	C	0.539614	-0.055	0.002	1.40929e-162	0.0124	0.0197	0.5277	518.083
Glycated Hemoglobin	Coronary Artery Calcification	rs2258238	T	A	0.1091	0.0288	0.0032	4.45349e-19	0.0017	0.0308	0.9555	55.504
Glycated Hemoglobin	Coronary Artery Calcification	rs2267716	C	T	0.227714	-0.0145	0.0024	1.842e-09	0.0123	0.025	0.6222	25.4537
Glycated Hemoglobin	Coronary Artery Calcification	rs2304442	A	T	0.149415	0.0365	0.0029	8.08723e-36	0.0392	0.0263	0.1361	116.59
Glycated Hemoglobin	Coronary Artery Calcification	rs2305196	A	G	0.324952	-0.0267	0.0022	9.28966e-33	-0.0217	0.0227	0.339	107.678
Glycated Hemoglobin	Coronary Artery Calcification	rs2325747	T	C	0.476515	-0.0124	0.0021	5.52395e-09	0.0009	0.0193	0.9633	26.4042
Glycated Hemoglobin	Coronary Artery Calcification	rs247827	A	G	0.164407	0.0228	0.0028	1.1079e-15	0.0055	0.0281	0.8438	49.1657
Glycated Hemoglobin	Coronary Artery Calcification	rs2487569	T	A	0.11067	0.0225	0.0037	1.23401e-09	0.0203	0.0402	0.6132	34.3018
Glycated Hemoglobin	Coronary Artery Calcification	rs2512539	T	G	0.13912	-0.0194	0.0033	5.80003e-09	-0.0133	0.0271	0.6225	31.0306
Glycated Hemoglobin	Coronary Artery Calcification	rs2648555	G	A	0.760559	-0.0145	0.0025	5.39796e-09	-0.0165	0.0221	0.4539	26.3582
Glycated Hemoglobin	Coronary Artery Calcification	rs28413704	G	A	0.116351	-0.0201	0.0031	1.08101e-10	-0.0189	0.0332	0.5702	28.5952
Glycated Hemoglobin	Coronary Artery Calcification	rs2852635	A	G	0.26574	0.0802	0.0026	1e-200	-0.012	0.0213	0.5735	866.089
Glycated Hemoglobin	Coronary Artery Calcification	rs28526689	A	G	0.312914	0.0142	0.0022	2.115e-10	-0.0044	0.0205	0.83	29.8446
Glycated Hemoglobin	Coronary Artery Calcification	rs2858010	C	T	0.385281	-0.0218	0.0021	1.13006e-24	0.0145	0.0203	0.4758	77.4962
Glycated Hemoglobin	Coronary Artery Calcification	rs28628339	G	A	0.29155	0.023	0.0025	8.16582e-20	0.0064	0.0211	0.7635	75.2296
Glycated Hemoglobin	Coronary Artery Calcification	rs28641468	C	T	0.776287	0.033	0.0025	7.08925e-41	0.0064	0.0333	0.8467	130.233
Glycated Hemoglobin	Coronary Artery Calcification	rs28708563	A	G	0.041492	0.0326	0.0058	2.24999e-08	-0.0292	0.0464	0.5294	29.097
Glycated Hemoglobin	Coronary Artery Calcification	rs2908277	A	G	0.124944	0.0404	0.003	1.88582e-40	0.0053	0.0303	0.8605	122.881
Glycated Hemoglobin	Coronary Artery Calcification	rs2954031	T	G	0.45247	0.019	0.002	9.47982e-21	-0.0291	0.0195	0.1353	61.5741
Glycated Hemoglobin	Coronary Artery Calcification	rs2978457	C	T	0.504016	0.0156	0.002	1.59993e-14	0.016	0.0216	0.4574	41.8822
Glycated Hemoglobin	Coronary Artery Calcification	rs3176447	A	T	0.0971059	-0.0329	0.0034	1.38708e-21	0.0085	0.0344	0.8056	65.339
Glycated Hemoglobin	Coronary Artery Calcification	rs34568892	T	C	0.667399	-0.0128	0.0021	2.43703e-09	-0.0175	0.0209	0.4025	25.0367
Glycated Hemoglobin	Coronary Artery Calcification	rs34811474	A	G	0.23194	-0.0159	0.0027	5.01799e-09	0.0449	0.0328	0.1715	31.0041
Glycated Hemoglobin	Coronary Artery Calcification	rs348330	A	G	0.574124	-0.0193	0.0022	3.12608e-19	-0.0274	0.0212	0.1963	62.7044
Glycated Hemoglobin	Coronary Artery Calcification	rs34835465	C	T	0.070365	-0.0339	0.0045	6.2748e-14	-0.0222	0.0504	0.6598	51.7547
Glycated Hemoglobin	Coronary Artery Calcification	rs35018839	G	A	0.105758	-0.0194	0.0033	3.97896e-09	-0.0248	0.0342	0.4682	24.5029
Glycated Hemoglobin	Coronary Artery Calcification	rs35188965	T	C	0.521328	0.0153	0.0021	7.12853e-13	-0.0241	0.0231	0.296	40.2159
Glycated Hemoglobin	Coronary Artery Calcification	rs351978	G	A	0.563672	-0.0138	0.0021	6.76239e-11	-0.0035	0.0284	0.9018	32.2444
Glycated Hemoglobin	Coronary Artery Calcification	rs35198068	C	T	0.249169	0.0708	0.0024	6.62217e-184	0.0253	0.0208	0.225	646.746
Glycated Hemoglobin	Coronary Artery Calcification	rs35591	G	C	0.261933	0.0163	0.0023	1.48184e-12	0.0166	0.0229	0.4683	35.3607
Glycated Hemoglobin	Coronary Artery Calcification	rs35662301	C	T	0.115998	0.021	0.0031	1.74904e-11	0.0529	0.0322	0.09988	31.1313
Glycated Hemoglobin	Coronary Artery Calcification	rs35742417	A	C	0.155454	-0.0312	0.0029	1.23709e-26	-0.0212	0.0265	0.4231	87.9956
Glycated Hemoglobin	Coronary Artery Calcification	rs35844815	T	C	0.16304	-0.035	0.0031	2.9902e-29	-0.0057	0.0511	0.9116	115.105
Glycated Hemoglobin	Coronary Artery Calcification	rs3741414	T	C	0.24371	-0.0184	0.0027	5.52459e-12	-0.0203	0.0235	0.387	42.9603
Glycated Hemoglobin	Coronary Artery Calcification	rs3748059	G	A	0.804083	-0.0204	0.0026	8.10588e-15	0.0076	0.0272	0.7799	45.1342
Glycated Hemoglobin	Coronary Artery Calcification	rs3757972	T	C	0.387452	0.0182	0.0021	7.62255e-18	0.0089	0.022	0.6864	54.1234
Glycated Hemoglobin	Coronary Artery Calcification	rs3810027	G	C	0.356272	0.0128	0.0021	1.85999e-09	0.0078	0.0207	0.7071	25.8674
Glycated Hemoglobin	Coronary Artery Calcification	rs3811444	T	C	0.30854	0.0222	0.0022	1.7108e-23	0.014	0.0213	0.5102	72.3921
Glycated Hemoglobin	Coronary Artery Calcification	rs3826688	C	T	0.600193	-0.0179	0.0021	3.15573e-17	0.0072	0.0243	0.7671	52.9334
Glycated Hemoglobin	Coronary Artery Calcification	rs3827181	T	C	0.387618	0.0163	0.0021	1.0361e-14	0.0057	0.0207	0.7815	43.4182
Glycated Hemoglobin	Coronary Artery Calcification	rs3918296	G	C	0.0244339	-0.0476	0.0067	1.23709e-12	-0.0283	0.0818	0.7294	37.1814
Glycated Hemoglobin	Coronary Artery Calcification	rs41382648	T	C	0.1359	-0.0559	0.0033	1.56603e-62	0.0261	0.0297	0.3785	252.779
Glycated Hemoglobin	Coronary Artery Calcification	rs4237150	C	G	0.406584	0.0164	0.0021	1.34803e-15	-0.0021	0.0207	0.9198	44.6755
Glycated Hemoglobin	Coronary Artery Calcification	rs4238013	T	C	0.826007	-0.0173	0.0028	8.99394e-10	-0.0144	0.0265	0.5858	29.6115
Glycated Hemoglobin	Coronary Artery Calcification	rs4270530	C	G	0.605376	0.0136	0.0021	1.83802e-10	0.0314	0.02	0.1156	30.4187
Glycated Hemoglobin	Coronary Artery Calcification	rs4435501	C	A	0.10638	0.0209	0.0038	4.26697e-08	-0.0448	0.0367	0.2223	28.5862
Glycated Hemoglobin	Coronary Artery Calcification	rs4443935	G	A	0.729145	-0.0135	0.0023	2.45799e-09	0.0157	0.0222	0.4795	24.7779
Glycated Hemoglobin	Coronary Artery Calcification	rs4473913	T	C	0.478302	-0.0148	0.002	4.36516e-13	-0.0123	0.0231	0.5929	37.6277
Glycated Hemoglobin	Coronary Artery Calcification	rs4518840	T	A	0.87903	-0.0378	0.0036	2.39497e-26	-0.0516	0.043	0.2299	104.619
Glycated Hemoglobin	Coronary Artery Calcification	rs45607834	T	C	0.10266	0.0228	0.0038	1.98701e-09	0.0294	0.0417	0.4797	32.9674
Glycated Hemoglobin	Coronary Artery Calcification	rs4678408	G	A	0.638295	-0.0187	0.0021	1.13188e-18	-0.0305	0.0217	0.1595	55.5834
Glycated Hemoglobin	Coronary Artery Calcification	rs4679997	G	C	0.652694	-0.0174	0.0021	3.15718e-16	0.0121	0.0203	0.5523	47.2493
Glycated Hemoglobin	Coronary Artery Calcification	rs4689394	G	C	0.665062	0.018	0.0023	9.3713e-15	0.0122	0.0204	0.5497	49.6878
Glycated Hemoglobin	Coronary Artery Calcification	rs4737010	A	G	0.267535	0.0628	0.0023	3.98107e-158	-0.0639	0.023	0.005351	532.812
Glycated Hemoglobin	Coronary Artery Calcification	rs4755309	T	G	0.11369	-0.0253	0.0036	2.86418e-12	0.0038	0.0295	0.8975	44.4038
Glycated Hemoglobin	Coronary Artery Calcification	rs4760682	A	C	0.81301	0.0785	0.0029	2.0893e-156	0.0424	0.0264	0.1087	646.076
Glycated Hemoglobin	Coronary Artery Calcification	rs4792687	C	T	0.50569	-0.0219	0.0023	1.81384e-21	-0.0289	0.0196	0.1402	82.5452
Glycated Hemoglobin	Coronary Artery Calcification	rs4807455	A	G	0.276693	0.0126	0.0023	4.44703e-08	0.0203	0.0295	0.4909	21.8728
Glycated Hemoglobin	Coronary Artery Calcification	rs4809556	A	G	0.610809	-0.0165	0.0021	5.8479e-15	0.0011	0.0238	0.9646	44.5562
Glycated Hemoglobin	Coronary Artery Calcification	rs4864482	A	G	0.29364	0.0183	0.0025	4.52064e-13	-0.0293	0.0213	0.1682	47.8211
Glycated Hemoglobin	Coronary Artery Calcification	rs4890629	G	A	0.70549	0.0199	0.0022	7.06806e-19	-0.0499	0.0233	0.03232	56.6479
Glycated Hemoglobin	Coronary Artery Calcification	rs4894797	A	G	0.545941	0.0253	0.002	5.39759e-35	0.0366	0.0194	0.05925	109.258
Glycated Hemoglobin	Coronary Artery Calcification	rs4901844	T	C	0.24892	-0.0237	0.0027	5.69115e-19	-0.0021	0.0222	0.9242	72.3019
Glycated Hemoglobin	Coronary Artery Calcification	rs4905949	A	G	0.179859	-0.0172	0.0026	5.44127e-11	-0.0059	0.0308	0.848	30.0422
Glycated Hemoglobin	Coronary Artery Calcification	rs4910498	T	A	0.59909	-0.0297	0.0021	1.45312e-45	0.0522	0.0203	0.01024	145.899
Glycated Hemoglobin	Coronary Artery Calcification	rs4972658	A	G	0.189811	-0.0268	0.0027	2.84184e-23	-0.0317	0.023	0.1686	76.0482
Glycated Hemoglobin	Coronary Artery Calcification	rs4985996	T	C	0.316915	-0.0178	0.0022	1.93197e-15	-0.0436	0.0239	0.06766	47.2207
Glycated Hemoglobin	Coronary Artery Calcification	rs550057	T	C	0.258459	0.0406	0.0023	1.6819e-69	0.0543	0.0218	0.01274	217.605
Glycated Hemoglobin	Coronary Artery Calcification	rs55770587	T	C	0.041923	-0.0455	0.0057	2.2558e-15	0.0757	0.0618	0.2204	57.2484
Glycated Hemoglobin	Coronary Artery Calcification	rs55780214	A	T	0.29083	-0.0229	0.0025	2.67116e-19	0.0525	0.0265	0.04721	74.4681
Glycated Hemoglobin	Coronary Artery Calcification	rs55881843	A	G	0.13875	-0.0334	0.0033	1.49211e-23	0.0106	0.0273	0.6967	91.7881
Glycated Hemoglobin	Coronary Artery Calcification	rs560887	C	T	0.748136	0.1024	0.0025	1e-200	0.004	0.0221	0.8573	1365.47
Glycated Hemoglobin	Coronary Artery Calcification	rs5751348	A	C	0.526964	-0.0253	0.0021	4.02903e-33	0.0144	0.021	0.4927	109.868
Glycated Hemoglobin	Coronary Artery Calcification	rs57787629	C	T	0.301454	0.012	0.0022	4.59198e-08	-0.0028	0.0215	0.896	20.8747
Glycated Hemoglobin	Coronary Artery Calcification	rs592423	C	A	0.499297	-0.016	0.0021	2.53279e-14	-0.0149	0.0203	0.4638	44.0606
Glycated Hemoglobin	Coronary Artery Calcification	rs599134	G	C	0.77578	0.0188	0.0028	9.482e-12	-0.0339	0.0406	0.4028	42.3251
Glycated Hemoglobin	Coronary Artery Calcification	rs60353775	G	C	0.261258	0.0293	0.0023	4.3381e-36	0.0182	0.0234	0.4366	114.093
Glycated Hemoglobin	Coronary Artery Calcification	rs6066141	C	T	0.235542	-0.0221	0.0025	4.4761e-18	0.0025	0.0215	0.9075	60.5478
Glycated Hemoglobin	Coronary Artery Calcification	rs6077396	A	G	0.488992	-0.0185	0.002	8.75992e-20	-0.0013	0.0196	0.9455	58.8793
Glycated Hemoglobin	Coronary Artery Calcification	rs61781371	G	C	0.213297	0.0218	0.0025	2.3681e-18	0.0032	0.0225	0.8869	54.9027
Glycated Hemoglobin	Coronary Artery Calcification	rs61807822	C	G	0.294255	0.0229	0.0022	2.14388e-24	0.0425	0.0204	0.03745	74.9813
Glycated Hemoglobin	Coronary Artery Calcification	rs61963209	A	G	0.184949	-0.0153	0.0027	9.73307e-09	-0.0142	0.027	0.5979	24.2921
Glycated Hemoglobin	Coronary Artery Calcification	rs62057232	C	T	0.479387	-0.0146	0.0022	9.11801e-11	0.0121	0.0209	0.561	36.6243
Glycated Hemoglobin	Coronary Artery Calcification	rs62409405	T	C	0.510413	-0.0179	0.0021	6.9215e-18	-0.0239	0.0192	0.2128	55.1243
Glycated Hemoglobin	Coronary Artery Calcification	rs62435159	A	G	0.21158	-0.0165	0.0028	6.28102e-09	-0.0171	0.0234	0.4657	31.2648
Glycated Hemoglobin	Coronary Artery Calcification	rs62523081	A	G	0.330763	0.0148	0.0022	1.43814e-11	0.0171	0.0199	0.3902	33.3794
Glycated Hemoglobin	Coronary Artery Calcification	rs62550975	G	A	0.062659	-0.0935	0.0047	2.47628e-86	0.0126	0.0389	0.746	353.807
Glycated Hemoglobin	Coronary Artery Calcification	rs636089	C	T	0.387388	0.0126	0.0021	1.447e-09	-0.0063	0.0204	0.7574	25.9371
Glycated Hemoglobin	Coronary Artery Calcification	rs637614	C	T	0.47456	-0.0171	0.0023	1.05293e-13	-0.0328	0.0188	0.08104	50.1979
Glycated Hemoglobin	Coronary Artery Calcification	rs6457116	A	G	0.0227913	0.0409	0.007	6.06499e-09	0.07	0.0853	0.4118	25.6479
Glycated Hemoglobin	Coronary Artery Calcification	rs6494529	A	G	0.483007	0.0194	0.0021	2.27615e-20	0.0046	0.0195	0.8135	64.7051
Glycated Hemoglobin	Coronary Artery Calcification	rs6518681	G	A	0.907019	0.0326	0.004	2.49287e-16	0.016	0.0352	0.65	61.7077
Glycated Hemoglobin	Coronary Artery Calcification	rs6565922	T	C	0.403852	0.0138	0.0021	3.26137e-11	-0.0161	0.0207	0.4373	31.5638
Glycated Hemoglobin	Coronary Artery Calcification	rs66593272	T	A	0.0393805	-0.095	0.0051	2.7842e-76	-0.0726	0.0555	0.1912	235.176
Glycated Hemoglobin	Coronary Artery Calcification	rs67131976	T	C	0.215514	0.047	0.0025	1.78197e-80	0.019	0.0247	0.4405	257.274
Glycated Hemoglobin	Coronary Artery Calcification	rs6731171	A	T	0.6205	0.0154	0.0024	1.91902e-10	-0.0274	0.0214	0.2009	38.4467
Glycated Hemoglobin	Coronary Artery Calcification	rs6777684	G	A	0.60967	0.0259	0.0024	7.1351e-28	-0.0096	0.0197	0.6242	109.921
Glycated Hemoglobin	Coronary Artery Calcification	rs6780171	A	T	0.312437	0.0241	0.0022	1.89714e-28	0.0004	0.0212	0.9855	85.9079
Glycated Hemoglobin	Coronary Artery Calcification	rs67897819	A	G	0.257634	0.016	0.0024	2.3142e-11	0.0053	0.0287	0.8526	33.7069
Glycated Hemoglobin	Coronary Artery Calcification	rs6810158	C	T	0.08701	-0.0288	0.0041	1.90502e-12	-0.0114	0.0342	0.7393	45.3621
Glycated Hemoglobin	Coronary Artery Calcification	rs6837198	T	G	0.658454	0.0143	0.0021	2.29509e-11	0.0161	0.0211	0.4458	31.6594
Glycated Hemoglobin	Coronary Artery Calcification	rs6855847	A	G	0.447315	-0.0179	0.0021	2.39001e-17	0.0199	0.0195	0.3078	54.5358
Glycated Hemoglobin	Coronary Artery Calcification	rs6878122	A	G	0.73181	-0.0262	0.0024	6.99359e-27	-0.0193	0.0215	0.3686	92.7633
Glycated Hemoglobin	Coronary Artery Calcification	rs689	T	A	0.753534	-0.0218	0.0025	1.9829e-18	0.0196	0.0257	0.4464	60.7666
Glycated Hemoglobin	Coronary Artery Calcification	rs7124355	G	A	0.667134	-0.019	0.0021	8.83487e-19	-0.0162	0.0211	0.4436	55.1919
Glycated Hemoglobin	Coronary Artery Calcification	rs7195055	T	C	0.015239	-0.058	0.0097	1.84298e-09	0.0595	0.104	0.5668	34.7538
Glycated Hemoglobin	Coronary Artery Calcification	rs72698716	T	G	0.2064	0.0236	0.0028	1.29897e-16	0.0068	0.0242	0.778	62.8102
Glycated Hemoglobin	Coronary Artery Calcification	rs727428	C	T	0.529419	-0.0242	0.002	2.1702e-32	-0.04	0.0207	0.05323	100.463
Glycated Hemoglobin	Coronary Artery Calcification	rs72747621	T	C	0.22878	-0.016	0.0027	5.59603e-09	-0.0165	0.0229	0.4705	31.095
Glycated Hemoglobin	Coronary Artery Calcification	rs7277792	A	T	0.25992	0.0151	0.0023	6.53431e-11	0.0057	0.0237	0.8099	30.1944
Glycated Hemoglobin	Coronary Artery Calcification	rs72781679	A	G	0.113861	0.0512	0.0033	1.57797e-53	0.0366	0.0281	0.1926	182.164
Glycated Hemoglobin	Coronary Artery Calcification	rs72811487	A	G	0.035128	-0.0573	0.0062	4.25794e-20	0.0687	0.0995	0.49	76.6204
Glycated Hemoglobin	Coronary Artery Calcification	rs72897835	G	T	0.094407	0.0279	0.0039	1.52511e-12	0.0024	0.0474	0.9599	45.8162
Glycated Hemoglobin	Coronary Artery Calcification	rs72939920	T	A	0.195143	-0.0287	0.0027	4.5772e-26	-0.0038	0.0235	0.871	89.0766
Glycated Hemoglobin	Coronary Artery Calcification	rs72973028	C	A	0.17238	0.02	0.0031	6.96627e-11	-0.0272	0.0332	0.412	39.2865
Glycated Hemoglobin	Coronary Artery Calcification	rs7298690	C	T	0.213307	0.014	0.0025	1.158e-08	0.0007	0.0245	0.9762	22.6418
Glycated Hemoglobin	Coronary Artery Calcification	rs73221116	A	G	0.0356383	0.0327	0.0055	3.97796e-09	-0.0208	0.061	0.7327	25.2988
Glycated Hemoglobin	Coronary Artery Calcification	rs73226260	A	G	0.034445	-0.0424	0.0064	3.18933e-11	0.0036	0.0645	0.9551	41.1626
Glycated Hemoglobin	Coronary Artery Calcification	rs7356034	A	G	0.266896	-0.0393	0.0023	3.88329e-65	-0.001	0.0209	0.9603	208.147
Glycated Hemoglobin	Coronary Artery Calcification	rs73579370	C	T	0.24651	-0.037	0.0027	2.13599e-41	0.0135	0.0302	0.6555	175.127
Glycated Hemoglobin	Coronary Artery Calcification	rs737092	C	T	0.48702	0.0245	0.002	1.21703e-33	-0.0553	0.0197	0.004914	103.258
Glycated Hemoglobin	Coronary Artery Calcification	rs74857652	T	C	0.035112	0.0354	0.0062	1.36201e-08	0.0508	0.0793	0.5218	29.2275
Glycated Hemoglobin	Coronary Artery Calcification	rs74904971	A	C	0.145009	0.0232	0.0028	3.3512e-16	0.0151	0.0304	0.6202	45.9416
Glycated Hemoglobin	Coronary Artery Calcification	rs7507912	A	G	0.388071	-0.0236	0.0021	2.35885e-28	-0.0093	0.024	0.6979	91.0682
Glycated Hemoglobin	Coronary Artery Calcification	rs7513688	A	G	0.333601	0.0172	0.0022	2.93968e-15	0.0401	0.0199	0.04424	45.2784
Glycated Hemoglobin	Coronary Artery Calcification	rs75636043	A	G	0.078182	-0.0254	0.0043	3.88302e-09	-0.0027	0.0336	0.9364	32.0092
Glycated Hemoglobin	Coronary Artery Calcification	rs7572278	A	T	0.197136	0.0234	0.0026	8.57235e-20	0.0308	0.0315	0.3288	59.6665
Glycated Hemoglobin	Coronary Artery Calcification	rs75817923	G	A	0.45419	0.0131	0.0023	1.90999e-08	-0.011	0.0271	0.6837	29.287
Glycated Hemoglobin	Coronary Artery Calcification	rs7606173	C	G	0.358606	-0.024	0.0023	3.04018e-25	-0.0128	0.0199	0.5193	91.2212
Glycated Hemoglobin	Coronary Artery Calcification	rs7621544	A	C	0.181861	-0.0145	0.0026	4.11197e-08	-0.0055	0.0269	0.8383	21.535
Glycated Hemoglobin	Coronary Artery Calcification	rs7629	G	A	0.52938	-0.0201	0.0023	3.51318e-18	0.0224	0.0192	0.244	69.3
Glycated Hemoglobin	Coronary Artery Calcification	rs76379442	T	A	0.062846	0.0231	0.0041	2.108e-08	0.0064	0.0435	0.8822	21.6349
Glycated Hemoglobin	Coronary Artery Calcification	rs76533333	G	A	0.0762768	0.0801	0.0039	2.5698e-92	0.0032	0.036	0.9297	311.464
Glycated Hemoglobin	Coronary Artery Calcification	rs76895963	G	T	0.021026	-0.1889	0.0088	1.76198e-101	-0.1128	0.1335	0.3979	506.344
Glycated Hemoglobin	Coronary Artery Calcification	rs780094	C	T	0.588129	0.0224	0.0021	2.19887e-27	-0.0206	0.0204	0.3133	83.6857
Glycated Hemoglobin	Coronary Artery Calcification	rs78186330	A	G	0.29159	0.0158	0.0024	9.39507e-11	0.0122	0.0297	0.6815	35.5003
Glycated Hemoglobin	Coronary Artery Calcification	rs78583604	T	G	0.13668	0.0266	0.0035	2.56803e-14	-0.0473	0.0251	0.05926	57.4815
Glycated Hemoglobin	Coronary Artery Calcification	rs79130661	C	T	0.094317	-0.0256	0.0039	9.00534e-11	0.0239	0.0314	0.4467	38.5399
Glycated Hemoglobin	Coronary Artery Calcification	rs7919018	G	A	0.292548	-0.0347	0.0022	6.29071e-54	-0.049	0.0215	0.02261	171.627
Glycated Hemoglobin	Coronary Artery Calcification	rs79221399	A	C	0.0672463	-0.0331	0.0042	3.63162e-15	0.0108	0.037	0.7699	47.3115
Glycated Hemoglobin	Coronary Artery Calcification	rs79315568	C	T	0.57464	-0.0138	0.0023	3.23303e-09	0.0228	0.0194	0.2398	32.0455
Glycated Hemoglobin	Coronary Artery Calcification	rs79621919	A	G	0.0485598	-0.0384	0.0049	4.61424e-15	0.0516	0.0394	0.1904	46.9025
Glycated Hemoglobin	Coronary Artery Calcification	rs79687284	C	G	0.03468	0.0875	0.0063	5.07341e-44	-0.1029	0.0801	0.199	176.524
Glycated Hemoglobin	Coronary Artery Calcification	rs79755767	A	G	0.099979	-0.036	0.0039	1.23595e-20	-0.0261	0.0377	0.4894	80.294
Glycated Hemoglobin	Coronary Artery Calcification	rs79799282	G	A	0.041657	0.0352	0.0058	1.09701e-09	-0.0339	0.0575	0.5559	34.0528
Glycated Hemoglobin	Coronary Artery Calcification	rs8013143	G	A	0.23665	0.02	0.0025	1.43384e-15	0.0038	0.0224	0.8667	49.7472
Glycated Hemoglobin	Coronary Artery Calcification	rs8029034	G	T	0.2373	-0.0189	0.0027	4.52272e-12	0.0338	0.023	0.1416	44.5089
Glycated Hemoglobin	Coronary Artery Calcification	rs8050500	C	T	0.467568	-0.0226	0.002	1.81092e-28	0.0264	0.0211	0.211	87.5491
Glycated Hemoglobin	Coronary Artery Calcification	rs8070401	T	C	0.715662	0.0142	0.0024	4.36204e-09	0.0333	0.0213	0.1183	28.2469
Glycated Hemoglobin	Coronary Artery Calcification	rs8110787	T	C	0.34464	-0.0202	0.0022	6.17732e-20	-0.0122	0.0204	0.5509	63.4518
Glycated Hemoglobin	Coronary Artery Calcification	rs8193004	T	C	0.58056	-0.0112	0.002	4.454e-08	-0.0255	0.0221	0.2478	21.0279
Glycated Hemoglobin	Coronary Artery Calcification	rs830021	C	A	0.72935	-0.0223	0.0023	2.063e-21	-0.0258	0.0211	0.2208	67.5857
Glycated Hemoglobin	Coronary Artery Calcification	rs836468	A	T	0.31109	-0.0177	0.0025	1.21199e-12	0.0266	0.0226	0.2381	46.2242
Glycated Hemoglobin	Coronary Artery Calcification	rs837763	T	C	0.566351	0.047	0.002	2.29087e-117	-0.01	0.023	0.6631	373.858
Glycated Hemoglobin	Coronary Artery Calcification	rs838717	A	G	0.569843	0.016	0.002	5.47646e-15	-0.035	0.0192	0.06814	43.2009
Glycated Hemoglobin	Coronary Artery Calcification	rs855791	G	A	0.539336	-0.0525	0.002	2.50035e-146	-0.0429	0.02	0.03249	472.034
Glycated Hemoglobin	Coronary Artery Calcification	rs874744	T	C	0.020039	-0.0507	0.0082	7.00906e-10	-0.0138	0.1644	0.933	34.7504
Glycated Hemoglobin	Coronary Artery Calcification	rs879253	T	C	0.612114	-0.018	0.0022	2.79319e-16	0.0208	0.0206	0.3116	52.9619
Glycated Hemoglobin	Coronary Artery Calcification	rs889512	G	C	0.0891607	-0.0237	0.0037	1.25701e-10	-0.03	0.0335	0.3707	31.4027
Glycated Hemoglobin	Coronary Artery Calcification	rs924150	C	A	0.403006	-0.0129	0.0021	1.99499e-09	-0.01	0.0201	0.6199	27.562
Glycated Hemoglobin	Coronary Artery Calcification	rs9264277	C	T	0.63199	0.0245	0.0024	1.11506e-24	0.0029	0.0318	0.9283	96.1256
Glycated Hemoglobin	Coronary Artery Calcification	rs9389268	G	A	0.275287	-0.0411	0.0023	8.43918e-74	-0.0142	0.0217	0.5135	232.137
Glycated Hemoglobin	Coronary Artery Calcification	rs9577395	G	C	0.202032	-0.0159	0.0025	3.179e-10	-0.0026	0.0241	0.9127	28.0576
Glycated Hemoglobin	Coronary Artery Calcification	rs9789075	A	G	0.228038	-0.0177	0.0024	1.96698e-13	0.0091	0.0241	0.7063	37.9676
Glycated Hemoglobin	Coronary Artery Calcification	rs9840088	C	A	0.280811	-0.0154	0.0024	2.44901e-10	-0.0178	0.025	0.4779	32.9728
Glycated Hemoglobin	Coronary Artery Calcification	rs998584	A	C	0.493075	0.0196	0.002	3.75664e-22	0.0413	0.0221	0.06231	66.1101
Glycated Hemoglobin	Calcific Aortic Valvular Stenosis	rs10042588	A	G	0.085847	-0.0248	0.0041	2.108e-09	0.0193227	0.0355618	0.586885	33.2281
Glycated Hemoglobin	Calcific Aortic Valvular Stenosis	rs10053046	G	A	0.32885	0.0164	0.0022	5.38766e-14	0.00352818	0.0158545	0.823898	40.867
Glycated Hemoglobin	Calcific Aortic Valvular Stenosis	rs1015166	T	C	0.32821	0.0166	0.0022	1.18987e-14	0.00476825	0.0148721	0.7485	41.8283
Glycated Hemoglobin	Calcific Aortic Valvular Stenosis	rs10278905	A	G	0.632641	-0.0131	0.0021	3.179e-10	-0.0234483	0.0154803	0.129844	27.4562
Glycated Hemoglobin	Calcific Aortic Valvular Stenosis	rs10476553	C	G	0.28524	-0.0175	0.0025	7.46965e-12	0.00783886	0.0159372	0.622819	42.985
Glycated Hemoglobin	Calcific Aortic Valvular Stenosis	rs10501320	C	G	0.21937	-0.0269	0.0026	5.80363e-25	-0.0491547	0.0190906	0.0100295	85.3199
Glycated Hemoglobin	Calcific Aortic Valvular Stenosis	rs1051470	C	T	0.601394	-0.0151	0.0021	2.47628e-13	0.028075	0.0151787	0.0643665	37.6288
Glycated Hemoglobin	Calcific Aortic Valvular Stenosis	rs10736269	C	T	0.460421	-0.013	0.002	1.79999e-10	0.0070472	0.0149523	0.637418	28.9034
Glycated Hemoglobin	Calcific Aortic Valvular Stenosis	rs10758657	G	A	0.20807	-0.0263	0.0028	1.76685e-20	0.0088476	0.0179757	0.62258	78.4734
Glycated Hemoglobin	Calcific Aortic Valvular Stenosis	rs10760259	A	C	0.86059	0.0202	0.0033	1.243e-09	0.00920026	0.0197404	0.641171	33.7016
Glycated Hemoglobin	Calcific Aortic Valvular Stenosis	rs10771369	C	G	0.21543	-0.0234	0.0024	1.21899e-21	-0.00756734	0.0195841	0.699199	63.7185
Glycated Hemoglobin	Calcific Aortic Valvular Stenosis	rs10811660	A	G	0.217241	-0.048	0.0025	6.23591e-84	0.0184633	0.0210447	0.380303	269.903
Glycated Hemoglobin	Calcific Aortic Valvular Stenosis	rs10830963	G	C	0.300661	0.0528	0.0022	1.29122e-127	0.0474171	0.0154105	0.00209146	403.978
Glycated Hemoglobin	Calcific Aortic Valvular Stenosis	rs10853047	C	T	0.14524	0.0187	0.0033	1.27101e-08	-0.0327047	0.0267749	0.221909	29.8859
Glycated Hemoglobin	Calcific Aortic Valvular Stenosis	rs10873398	A	G	0.553804	-0.0216	0.0023	2.24388e-21	-0.0269198	0.0154051	0.0805582	79.3789
Glycated Hemoglobin	Calcific Aortic Valvular Stenosis	rs11023883	G	A	0.082692	0.0273	0.0042	7.22104e-11	-0.0185455	0.029434	0.528647	38.9196
Glycated Hemoglobin	Calcific Aortic Valvular Stenosis	rs11042852	G	A	0.086798	0.0399	0.0041	3.10027e-22	0.0204671	0.0244114	0.401793	86.8856
Glycated Hemoglobin	Calcific Aortic Valvular Stenosis	rs11046171	C	T	0.216844	-0.0143	0.0025	8.16996e-09	-0.0257399	0.0156462	0.0999448	23.9064
Glycated Hemoglobin	Calcific Aortic Valvular Stenosis	rs11058322	T	C	0.126142	-0.0193	0.0031	6.80002e-10	-0.0133473	0.0220642	0.545224	28.2661
Glycated Hemoglobin	Calcific Aortic Valvular Stenosis	rs1108646	G	A	0.594387	-0.0299	0.0023	6.58264e-39	-0.0345325	0.0154641	0.0255447	148.432
Glycated Hemoglobin	Calcific Aortic Valvular Stenosis	rs11130982	G	T	0.70908	0.0163	0.0025	1.57899e-10	0.00448677	0.016247	0.782426	37.7318
Glycated Hemoglobin	Calcific Aortic Valvular Stenosis	rs111631066	A	G	0.015506	-0.071	0.0096	1.54703e-13	0.00247422	0.0303959	0.935124	52.98
Glycated Hemoglobin	Calcific Aortic Valvular Stenosis	rs11187138	G	A	0.460569	-0.0284	0.0021	4.30427e-42	0.0341028	0.0148656	0.0217866	137.993
Glycated Hemoglobin	Calcific Aortic Valvular Stenosis	rs11191537	G	A	0.148774	0.0161	0.0028	1.54401e-08	0.0338903	0.0273821	0.215834	22.5979
Glycated Hemoglobin	Calcific Aortic Valvular Stenosis	rs111934043	C	G	0.141451	0.0166	0.003	4.30101e-08	-0.012275	0.0173723	0.479823	23.0373
Glycated Hemoglobin	Calcific Aortic Valvular Stenosis	rs11195508	G	C	0.14979	-0.0177	0.0032	4.26599e-08	-0.0422501	0.0210537	0.0447734	27.4667
Glycated Hemoglobin	Calcific Aortic Valvular Stenosis	rs11211160	A	T	0.30472	-0.0192	0.0025	2.82879e-14	-0.0163252	0.0166422	0.326617	53.7708
Glycated Hemoglobin	Calcific Aortic Valvular Stenosis	rs1121980	A	G	0.390088	0.0233	0.0021	1.46487e-28	0.0343265	0.0149536	0.0217025	88.9343
Glycated Hemoglobin	Calcific Aortic Valvular Stenosis	rs112329286	T	T	0.144943	0.0202	0.0029	7.43875e-12	0.00164106	0.0217858	0.939955	34.8141
Glycated Hemoglobin	Calcific Aortic Valvular Stenosis	rs112414002	T	C	0.025648	0.0417	0.0073	1.02101e-08	-0.135209	0.0449343	0.00262078	29.9154
Glycated Hemoglobin	Calcific Aortic Valvular Stenosis	rs11257655	T	C	0.250344	0.0341	0.0024	8.59409e-47	-0.00204824	0.0168817	0.903431	150.284
Glycated Hemoglobin	Calcific Aortic Valvular Stenosis	rs114247628	A	G	0.0056721	-0.1831	0.0157	2.3518e-31	-0.135414	0.0631721	0.0320679	130.206
Glycated Hemoglobin	Calcific Aortic Valvular Stenosis	rs114322470	G	T	0.019319	-0.0538	0.0085	2.20699e-10	-0.00714239	0.0487506	0.88352	37.752
Glycated Hemoglobin	Calcific Aortic Valvular Stenosis	rs11602873	T	A	0.136964	-0.0353	0.003	3.39391e-31	-0.00346191	0.0174832	0.843034	101.421
Glycated Hemoglobin	Calcific Aortic Valvular Stenosis	rs11616380	T	G	0.284921	-0.0173	0.0022	1.68811e-14	0.0119373	0.0162668	0.463042	41.9797
Glycated Hemoglobin	Calcific Aortic Valvular Stenosis	rs11708067	G	A	0.203418	-0.0524	0.0027	1.36301e-85	-0.0197356	0.0197091	0.316661	306.538
Glycated Hemoglobin	Calcific Aortic Valvular Stenosis	rs11728350	G	A	0.105557	0.0279	0.0034	4.55302e-16	0.0685024	0.0200125	0.00061937	50.5973
Glycated Hemoglobin	Calcific Aortic Valvular Stenosis	rs117370443	C	T	0.039128	0.0553	0.0059	1.3499e-20	0.0261557	0.0303627	0.388994	79.1624
Glycated Hemoglobin	Calcific Aortic Valvular Stenosis	rs117452592	A	G	0.031135	0.0361	0.0066	4.99597e-08	-0.140591	0.0688177	0.0410582	27.063
Glycated Hemoglobin	Calcific Aortic Valvular Stenosis	rs1175550	G	A	0.23081	-0.0422	0.0028	1.51008e-52	0.023454	0.0165608	0.156708	217.773
Glycated Hemoglobin	Calcific Aortic Valvular Stenosis	rs11759026	G	A	0.268757	0.0182	0.0023	7.81448e-15	0.0163163	0.017184	0.342362	44.8163
Glycated Hemoglobin	Calcific Aortic Valvular Stenosis	rs117709065	T	C	0.017646	-0.0805	0.0091	1.14789e-18	-0.107101	0.0844868	0.204917	77.3427
Glycated Hemoglobin	Calcific Aortic Valvular Stenosis	rs11812380	C	T	0.011722	0.0946	0.011	5.82371e-18	-0.0124656	0.0605328	0.836844	71.3787
Glycated Hemoglobin	Calcific Aortic Valvular Stenosis	rs11857450	C	G	0.666462	0.0281	0.0022	2.2751e-37	0.0189207	0.0160874	0.239547	120.865
Glycated Hemoglobin	Calcific Aortic Valvular Stenosis	rs11917973	T	C	0.403915	-0.0153	0.0022	3.87168e-12	-0.0100657	0.0150137	0.502582	38.8012
Glycated Hemoglobin	Calcific Aortic Valvular Stenosis	rs12136762	G	A	0.452513	-0.0148	0.0023	9.11801e-11	0.0425056	0.014935	0.0044267	37.3586
Glycated Hemoglobin	Calcific Aortic Valvular Stenosis	rs12147688	T	G	0.25723	0.0215	0.0026	4.48642e-16	-0.0235229	0.0176266	0.182036	60.8058
Glycated Hemoglobin	Calcific Aortic Valvular Stenosis	rs12204055	T	C	0.239287	-0.0134	0.0024	1.502e-08	0.0050836	0.0165712	0.759016	22.5006
Glycated Hemoglobin	Calcific Aortic Valvular Stenosis	rs12337882	A	G	0.20977	0.0339	0.0028	2.87674e-33	0.00873019	0.0194201	0.653039	131.183
Glycated Hemoglobin	Calcific Aortic Valvular Stenosis	rs1234212	T	C	0.370691	0.0125	0.0021	2.96797e-09	-0.0341835	0.0156374	0.0288144	25.0925
Glycated Hemoglobin	Calcific Aortic Valvular Stenosis	rs12360108	G	T	0.27296	-0.0168	0.0026	1.15001e-10	0.0264268	0.018025	0.142616	38.5603
Glycated Hemoglobin	Calcific Aortic Valvular Stenosis	rs12365580	A	G	0.170789	-0.0257	0.0027	9.40806e-22	0.0201507	0.0240324	0.401762	64.4003
Glycated Hemoglobin	Calcific Aortic Valvular Stenosis	rs12450826	T	A	0.29219	-0.0276	0.0026	1.64589e-26	-0.00372302	0.0159574	0.81552	108.481
Glycated Hemoglobin	Calcific Aortic Valvular Stenosis	rs12459419	T	C	0.303209	-0.0223	0.0022	1.22405e-23	-0.015226	0.0154742	0.325132	72.3371
Glycated Hemoglobin	Calcific Aortic Valvular Stenosis	rs12600858	A	G	0.305598	-0.0226	0.0024	1.56783e-21	0.0352006	0.0169046	0.0373147	74.6257
Glycated Hemoglobin	Calcific Aortic Valvular Stenosis	rs12628032	T	C	0.291918	0.0122	0.0022	4.94698e-08	-0.000118117	0.0152855	0.993835	21.179
Glycated Hemoglobin	Calcific Aortic Valvular Stenosis	rs12670684	G	A	0.080097	-0.0461	0.0042	1.46184e-27	-0.000557802	0.0226757	0.980375	107.823
Glycated Hemoglobin	Calcific Aortic Valvular Stenosis	rs1271040	G	A	0.35081	0.0258	0.0024	7.68245e-27	0.00896845	0.0155409	0.563882	104.383
Glycated Hemoglobin	Calcific Aortic Valvular Stenosis	rs12712928	C	G	0.21197	0.0257	0.0025	1.29092e-24	0.0135801	0.0206788	0.511361	75.9617
Glycated Hemoglobin	Calcific Aortic Valvular Stenosis	rs12748814	T	C	0.085378	0.0258	0.0041	3.48297e-10	0.0341846	0.0224087	0.127132	35.7839
Glycated Hemoglobin	Calcific Aortic Valvular Stenosis	rs12768808	G	A	0.373171	0.0117	0.0021	1.79999e-08	0.0073945	0.0161692	0.647441	22.0431
Glycated Hemoglobin	Calcific Aortic Valvular Stenosis	rs12780892	G	C	0.23645	-0.0334	0.0027	1.13894e-34	0.0293388	0.0215442	0.173262	138.695
Glycated Hemoglobin	Calcific Aortic Valvular Stenosis	rs12869880	A	G	0.0927533	0.031	0.0035	1.22293e-18	0.00296446	0.0269455	0.912396	55.6755
Glycated Hemoglobin	Calcific Aortic Valvular Stenosis	rs12912777	T	C	0.12668	0.0214	0.0035	6.159e-10	0.0326691	0.0244164	0.180897	34.8794
Glycated Hemoglobin	Calcific Aortic Valvular Stenosis	rs13020237	G	A	0.167023	-0.0166	0.0028	2.274e-09	-0.025997	0.0189465	0.170025	26.3921
Glycated Hemoglobin	Calcific Aortic Valvular Stenosis	rs13164506	A	G	0.147677	0.0233	0.0029	2.95325e-15	-0.0307544	0.022902	0.179313	47.044
Glycated Hemoglobin	Calcific Aortic Valvular Stenosis	rs13167071	C	G	0.686963	0.0194	0.0023	2.29509e-17	0.026046	0.0157702	0.0986166	55.7209
Glycated Hemoglobin	Calcific Aortic Valvular Stenosis	rs13192435	C	T	0.025466	0.0522	0.0073	8.47618e-13	-0.0088376	0.0541437	0.870341	46.5557
Glycated Hemoglobin	Calcific Aortic Valvular Stenosis	rs13199088	T	C	0.26649	-0.022	0.0026	2.85167e-17	-0.02169	0.0163091	0.183542	65.1374
Glycated Hemoglobin	Calcific Aortic Valvular Stenosis	rs13266634	T	C	0.325994	-0.0527	0.0021	4.54988e-133	-0.01881	0.015262	0.217772	420.572
Glycated Hemoglobin	Calcific Aortic Valvular Stenosis	rs1399627	G	A	0.697733	0.022	0.0023	1.21199e-21	0.0307516	0.0154059	0.045924	70.2797
Glycated Hemoglobin	Calcific Aortic Valvular Stenosis	rs142513102	G	A	0.026358	-0.0718	0.0072	1.83696e-23	0.0303153	0.13422	0.821308	91.0943
Glycated Hemoglobin	Calcific Aortic Valvular Stenosis	rs1434602	C	T	0.88246	0.0204	0.0036	9.35298e-09	0.0384597	0.0244054	0.115056	29.7163
Glycated Hemoglobin	Calcific Aortic Valvular Stenosis	rs144748388	C	C	0.111585	0.018	0.0033	3.61901e-08	-0.0232858	0.0223339	0.297122	22.1111
Glycated Hemoglobin	Calcific Aortic Valvular Stenosis	rs144861591	T	C	0.077599	-0.1254	0.0043	8.74984e-185	0.0452398	0.0388541	0.244283	776.543
Glycated Hemoglobin	Calcific Aortic Valvular Stenosis	rs144897437	G	G	0.082083	0.0257	0.0042	1.12699e-09	0.0427019	0.0244643	0.0809021	34.2596
Glycated Hemoglobin	Calcific Aortic Valvular Stenosis	rs145936310	A	G	0.010017	-0.0701	0.0117	2.33701e-09	0.165747	0.0508827	0.00112422	33.5474
Glycated Hemoglobin	Calcific Aortic Valvular Stenosis	rs149142833	T	C	0.133427	0.0246	0.0031	3.66775e-15	0.0132556	0.0200903	0.509382	48.1721
Glycated Hemoglobin	Calcific Aortic Valvular Stenosis	rs149336329	T	G	0.0486226	-0.0444	0.0047	3.10313e-21	-0.0989084	0.0478149	0.038586	62.7844
Glycated Hemoglobin	Calcific Aortic Valvular Stenosis	rs1496653	G	A	0.195708	-0.0194	0.0026	4.00405e-14	0.0212606	0.016049	0.185261	40.7843
Glycated Hemoglobin	Calcific Aortic Valvular Stenosis	rs1524518	A	G	0.250974	0.0172	0.0023	1.57797e-13	-0.00195459	0.0170104	0.90852	38.2866
Glycated Hemoglobin	Calcific Aortic Valvular Stenosis	rs1564648	A	G	0.451296	0.0116	0.0021	2.524e-08	-0.0016835	0.0148438	0.909702	22.9382
Glycated Hemoglobin	Calcific Aortic Valvular Stenosis	rs1570360	G	A	0.704498	0.0168	0.0023	2.44681e-13	0.00034754	0.0154558	0.98206	40.4506
Glycated Hemoglobin	Calcific Aortic Valvular Stenosis	rs17080069	G	A	0.0659463	0.0238	0.0042	1.10301e-08	-0.0314615	0.0277785	0.257388	24.0194
Glycated Hemoglobin	Calcific Aortic Valvular Stenosis	rs1708302	T	C	0.415368	-0.0265	0.0023	1.08693e-30	-0.0107696	0.0148971	0.469721	117.428
Glycated Hemoglobin	Calcific Aortic Valvular Stenosis	rs17168486	T	C	0.213054	0.0239	0.0025	7.66832e-22	-0.0137777	0.0186697	0.460534	65.937
Glycated Hemoglobin	Calcific Aortic Valvular Stenosis	rs17476364	C	T	0.10992	-0.3256	0.0036	1e-200	0.0277971	0.0316281	0.37947	7291.12
Glycated Hemoglobin	Calcific Aortic Valvular Stenosis	rs17850433	C	T	0.011927	0.0938	0.0106	6.30957e-19	0.0771885	0.105348	0.463742	71.3891
Glycated Hemoglobin	Calcific Aortic Valvular Stenosis	rs181204	G	A	0.33299	0.0242	0.0025	7.38244e-23	0.0154285	0.0150625	0.305693	89.5618
Glycated Hemoglobin	Calcific Aortic Valvular Stenosis	rs182969725	G	A	0.011294	-0.0734	0.0111	3.13112e-11	0.04929	0.0905434	0.58618	41.4166
Glycated Hemoglobin	Calcific Aortic Valvular Stenosis	rs183034862	T	C	0.025171	0.0557	0.0076	2.64972e-13	0.00717966	0.0421245	0.864665	52.4108
Glycated Hemoglobin	Calcific Aortic Valvular Stenosis	rs183794109	T	C	0.29894	0.017	0.0025	1.12305e-11	-0.0162939	0.0174283	0.349835	41.697
Glycated Hemoglobin	Calcific Aortic Valvular Stenosis	rs1838931	T	C	0.350528	0.0139	0.0022	1.09701e-10	-0.00877547	0.0161599	0.587103	30.2807
Glycated Hemoglobin	Calcific Aortic Valvular Stenosis	rs1866475	G	A	0.740049	-0.0186	0.0023	1.24108e-15	-0.0163295	0.0173663	0.347064	45.8196
Glycated Hemoglobin	Calcific Aortic Valvular Stenosis	rs1970014	A	C	0.713704	-0.025	0.0022	9.63385e-29	0.014801	0.0154648	0.338528	87.9306
Glycated Hemoglobin	Calcific Aortic Valvular Stenosis	rs1974620	T	C	0.574066	0.0245	0.0021	2.96074e-32	0.011686	0.0149441	0.434226	101.06
Glycated Hemoglobin	Calcific Aortic Valvular Stenosis	rs198325	T	C	0.191086	-0.025	0.0027	9.47109e-21	0.0354229	0.0188411	0.0600952	66.5137
Glycated Hemoglobin	Calcific Aortic Valvular Stenosis	rs1985469	T	A	0.17907	0.1077	0.003	1e-200	0.0225263	0.0239102	0.346131	1177.77
Glycated Hemoglobin	Calcific Aortic Valvular Stenosis	rs199576033	A	A	0.04375	0.0332	0.0061	4.88203e-08	0.029731	0.0889255	0.738125	31.7454
Glycated Hemoglobin	Calcific Aortic Valvular Stenosis	rs201989772	T	T	0.056305	0.0395	0.0052	2.20496e-14	0.0199579	0.0271375	0.462074	57.0769
Glycated Hemoglobin	Calcific Aortic Valvular Stenosis	rs2047564	T	C	0.13466	-0.0202	0.0034	2.13698e-09	-0.00984289	0.0231363	0.670523	32.7329
Glycated Hemoglobin	Calcific Aortic Valvular Stenosis	rs2060985	G	A	0.548997	-0.0159	0.002	5.4689e-15	-0.00590061	0.0149588	0.693242	43.0937
Glycated Hemoglobin	Calcific Aortic Valvular Stenosis	rs2068888	A	G	0.477685	-0.0141	0.002	4.24131e-12	-0.0157725	0.0148151	0.287046	34.1485
Glycated Hemoglobin	Calcific Aortic Valvular Stenosis	rs2106844	A	T	0.656985	0.0123	0.0022	1.467e-08	-0.0119849	0.0154493	0.437892	23.4706
Glycated Hemoglobin	Calcific Aortic Valvular Stenosis	rs2113260	C	T	0.707436	-0.018	0.0023	4.52585e-15	-0.00484323	0.0165444	0.76972	46.1665
Glycated Hemoglobin	Calcific Aortic Valvular Stenosis	rs2160725	C	A	0.50203	0.015	0.002	1.76807e-13	0.0133554	0.0148823	0.369506	38.724
Glycated Hemoglobin	Calcific Aortic Valvular Stenosis	rs2237895	C	A	0.407846	0.0311	0.0021	6.96947e-52	-0.0178836	0.0149554	0.231777	160.868
Glycated Hemoglobin	Calcific Aortic Valvular Stenosis	rs2256833	T	C	0.539614	-0.055	0.002	1.40929e-162	-0.0143261	0.0152163	0.34645	518.083
Glycated Hemoglobin	Calcific Aortic Valvular Stenosis	rs2258238	T	A	0.1091	0.0288	0.0032	4.45349e-19	-0.0562588	0.0280095	0.0445831	55.504
Glycated Hemoglobin	Calcific Aortic Valvular Stenosis	rs2267716	C	T	0.227714	-0.0145	0.0024	1.842e-09	0.0110249	0.0178117	0.535935	25.4537
Glycated Hemoglobin	Calcific Aortic Valvular Stenosis	rs2290547	A	G	0.17626	-0.0203	0.003	1.64097e-11	-0.00268942	0.0174487	0.877505	41.1911
Glycated Hemoglobin	Calcific Aortic Valvular Stenosis	rs2304442	A	T	0.149415	0.0365	0.0029	8.08723e-36	0.0097062	0.0182887	0.595611	116.59
Glycated Hemoglobin	Calcific Aortic Valvular Stenosis	rs2305196	A	G	0.324952	-0.0267	0.0022	9.28966e-33	-0.0507299	0.018029	0.0048961	107.678
Glycated Hemoglobin	Calcific Aortic Valvular Stenosis	rs2325747	T	C	0.476515	-0.0124	0.0021	5.52395e-09	-0.0100712	0.015106	0.504962	26.4042
Glycated Hemoglobin	Calcific Aortic Valvular Stenosis	rs247827	A	G	0.164407	0.0228	0.0028	1.1079e-15	0.0358194	0.0187216	0.0557134	49.1657
Glycated Hemoglobin	Calcific Aortic Valvular Stenosis	rs2512539	T	G	0.13912	-0.0194	0.0033	5.80003e-09	0.0140536	0.0186727	0.451674	31.0306
Glycated Hemoglobin	Calcific Aortic Valvular Stenosis	rs2648555	G	A	0.760559	-0.0145	0.0025	5.39796e-09	0.0164492	0.0164111	0.316191	26.3582
Glycated Hemoglobin	Calcific Aortic Valvular Stenosis	rs28413704	G	A	0.116351	-0.0201	0.0031	1.08101e-10	-0.00614316	0.0362928	0.865587	28.5952
Glycated Hemoglobin	Calcific Aortic Valvular Stenosis	rs28523649	G	A	0.30057	0.0529	0.0025	1.02e-97	0.00386773	0.0157758	0.806326	405.441
Glycated Hemoglobin	Calcific Aortic Valvular Stenosis	rs2852635	A	G	0.26574	0.0802	0.0026	1e-200	0.00473176	0.0156261	0.762033	866.089
Glycated Hemoglobin	Calcific Aortic Valvular Stenosis	rs28526689	A	G	0.312914	0.0142	0.0022	2.115e-10	-0.0178595	0.015265	0.242015	29.8446
Glycated Hemoglobin	Calcific Aortic Valvular Stenosis	rs2858010	C	T	0.385281	-0.0218	0.0021	1.13006e-24	-0.0336532	0.0168852	0.0462541	77.4962
Glycated Hemoglobin	Calcific Aortic Valvular Stenosis	rs28628339	G	A	0.29155	0.023	0.0025	8.16582e-20	0.0123689	0.0171921	0.471863	75.2296
Glycated Hemoglobin	Calcific Aortic Valvular Stenosis	rs28641468	C	T	0.776287	0.033	0.0025	7.08925e-41	0.0331769	0.0161269	0.0396625	130.233
Glycated Hemoglobin	Calcific Aortic Valvular Stenosis	rs2908277	A	G	0.124944	0.0404	0.003	1.88582e-40	0.00110295	0.0203964	0.956875	122.881
Glycated Hemoglobin	Calcific Aortic Valvular Stenosis	rs2954031	T	G	0.45247	0.019	0.002	9.47982e-21	-0.033047	0.0149076	0.0266373	61.5741
Glycated Hemoglobin	Calcific Aortic Valvular Stenosis	rs2978457	C	T	0.504016	0.0156	0.002	1.59993e-14	0.0138541	0.0150946	0.358715	41.8822
Glycated Hemoglobin	Calcific Aortic Valvular Stenosis	rs3176447	A	T	0.0971059	-0.0329	0.0034	1.38708e-21	-0.0403733	0.0325084	0.214261	65.339
Glycated Hemoglobin	Calcific Aortic Valvular Stenosis	rs3213473	A	T	0.034235	0.041	0.0067	9.65695e-10	-0.175463	0.0606454	0.00381259	38.2625
Glycated Hemoglobin	Calcific Aortic Valvular Stenosis	rs34811474	A	G	0.23194	-0.0159	0.0027	5.01799e-09	0.0164706	0.0177163	0.352533	31.0041
Glycated Hemoglobin	Calcific Aortic Valvular Stenosis	rs348330	A	G	0.574124	-0.0193	0.0022	3.12608e-19	0.00258182	0.0155393	0.868041	62.7044
Glycated Hemoglobin	Calcific Aortic Valvular Stenosis	rs34835465	C	T	0.070365	-0.0339	0.0045	6.2748e-14	-0.0566267	0.0452739	0.211023	51.7547
Glycated Hemoglobin	Calcific Aortic Valvular Stenosis	rs35018839	G	A	0.105758	-0.0194	0.0033	3.97896e-09	-0.0391854	0.0219132	0.0737429	24.5029
Glycated Hemoglobin	Calcific Aortic Valvular Stenosis	rs35188965	T	C	0.521328	0.0153	0.0021	7.12853e-13	-0.00100925	0.0153146	0.947456	40.2159
Glycated Hemoglobin	Calcific Aortic Valvular Stenosis	rs351978	G	A	0.563672	-0.0138	0.0021	6.76239e-11	0.0282804	0.0156577	0.0708925	32.2444
Glycated Hemoglobin	Calcific Aortic Valvular Stenosis	rs35198068	C	T	0.249169	0.0708	0.0024	6.62217e-184	-0.00341053	0.0185272	0.853949	646.746
Glycated Hemoglobin	Calcific Aortic Valvular Stenosis	rs35244792	AT	A	0.286787	0.0137	0.0022	1.065e-09	0.0679437	0.0207175	0.0010398	26.4283
Glycated Hemoglobin	Calcific Aortic Valvular Stenosis	rs35467189	CT	C	0.69364	0.0204	0.0025	5.07809e-16	0.00202978	0.0175045	0.907686	60.8862
Glycated Hemoglobin	Calcific Aortic Valvular Stenosis	rs35585881	A	G	0.0904537	0.0201	0.0035	1.24601e-08	0.0281153	0.0327346	0.390403	22.8817
Glycated Hemoglobin	Calcific Aortic Valvular Stenosis	rs35591	G	C	0.261933	0.0163	0.0023	1.48184e-12	0.0468519	0.0160235	0.00345629	35.3607
Glycated Hemoglobin	Calcific Aortic Valvular Stenosis	rs35662301	C	T	0.115998	0.021	0.0031	1.74904e-11	0.0113938	0.0230351	0.620863	31.1313
Glycated Hemoglobin	Calcific Aortic Valvular Stenosis	rs35742417	A	C	0.155454	-0.0312	0.0029	1.23709e-26	-0.00462814	0.0179691	0.796746	87.9956
Glycated Hemoglobin	Calcific Aortic Valvular Stenosis	rs35844815	T	C	0.16304	-0.035	0.0031	2.9902e-29	-0.00264261	0.020909	0.899426	115.105
Glycated Hemoglobin	Calcific Aortic Valvular Stenosis	rs35895680	A	C	0.275594	-0.0145	0.0024	2.225e-09	-0.0031921	0.0160708	0.842554	28.8961
Glycated Hemoglobin	Calcific Aortic Valvular Stenosis	rs3741414	T	C	0.24371	-0.0184	0.0027	5.52459e-12	-0.019816	0.0174596	0.256391	42.9603
Glycated Hemoglobin	Calcific Aortic Valvular Stenosis	rs3748059	G	A	0.804083	-0.0204	0.0026	8.10588e-15	0.0540479	0.0175825	0.00211237	45.1342
Glycated Hemoglobin	Calcific Aortic Valvular Stenosis	rs3757972	T	C	0.387452	0.0182	0.0021	7.62255e-18	0.0131888	0.0166883	0.429353	54.1234
Glycated Hemoglobin	Calcific Aortic Valvular Stenosis	rs3810027	G	C	0.356272	0.0128	0.0021	1.85999e-09	-0.0220298	0.015319	0.150414	25.8674
Glycated Hemoglobin	Calcific Aortic Valvular Stenosis	rs3811444	T	C	0.30854	0.0222	0.0022	1.7108e-23	-0.0194376	0.0156196	0.213339	72.3921
Glycated Hemoglobin	Calcific Aortic Valvular Stenosis	rs3826688	C	T	0.600193	-0.0179	0.0021	3.15573e-17	-0.0180548	0.0163726	0.270138	52.9334
Glycated Hemoglobin	Calcific Aortic Valvular Stenosis	rs3827181	T	C	0.387618	0.0163	0.0021	1.0361e-14	0.00389467	0.0169418	0.818181	43.4182
Glycated Hemoglobin	Calcific Aortic Valvular Stenosis	rs3918296	G	C	0.0244339	-0.0476	0.0067	1.23709e-12	0.00808513	0.103802	0.937915	37.1814
Glycated Hemoglobin	Calcific Aortic Valvular Stenosis	rs4133213	A	C	0.442993	-0.0116	0.0021	2.12202e-08	-0.0170167	0.0160813	0.289978	22.8569
Glycated Hemoglobin	Calcific Aortic Valvular Stenosis	rs41382648	T	C	0.1359	-0.0559	0.0033	1.56603e-62	-0.0250609	0.0284578	0.378517	252.779
Glycated Hemoglobin	Calcific Aortic Valvular Stenosis	rs4238013	T	C	0.826007	-0.0173	0.0028	8.99394e-10	-0.0285866	0.0178628	0.109522	29.6115
Glycated Hemoglobin	Calcific Aortic Valvular Stenosis	rs4270530	C	G	0.605376	0.0136	0.0021	1.83802e-10	0.00830667	0.0156018	0.594436	30.4187
Glycated Hemoglobin	Calcific Aortic Valvular Stenosis	rs4435501	C	A	0.10638	0.0209	0.0038	4.26697e-08	-0.0313093	0.0183329	0.0876698	28.5862
Glycated Hemoglobin	Calcific Aortic Valvular Stenosis	rs4443935	G	A	0.729145	-0.0135	0.0023	2.45799e-09	-0.0120162	0.0171568	0.483691	24.7779
Glycated Hemoglobin	Calcific Aortic Valvular Stenosis	rs4518840	T	A	0.87903	-0.0378	0.0036	2.39497e-26	-0.0160049	0.0226218	0.479256	104.619
Glycated Hemoglobin	Calcific Aortic Valvular Stenosis	rs45607834	T	C	0.10266	0.0228	0.0038	1.98701e-09	0.0247203	0.0303901	0.415969	32.9674
Glycated Hemoglobin	Calcific Aortic Valvular Stenosis	rs4678408	G	A	0.638295	-0.0187	0.0021	1.13188e-18	-0.0123598	0.0154837	0.424729	55.5834
Glycated Hemoglobin	Calcific Aortic Valvular Stenosis	rs4679997	G	C	0.652694	-0.0174	0.0021	3.15718e-16	0.00850984	0.0159388	0.593407	47.2493
Glycated Hemoglobin	Calcific Aortic Valvular Stenosis	rs4689394	G	C	0.665062	0.018	0.0023	9.3713e-15	0.00314865	0.0150445	0.834222	49.6878
Glycated Hemoglobin	Calcific Aortic Valvular Stenosis	rs4737010	A	G	0.267535	0.0628	0.0023	3.98107e-158	0.0192667	0.0171958	0.262528	532.812
Glycated Hemoglobin	Calcific Aortic Valvular Stenosis	rs4755309	T	G	0.11369	-0.0253	0.0036	2.86418e-12	-0.00388981	0.0229273	0.865279	44.4038
Glycated Hemoglobin	Calcific Aortic Valvular Stenosis	rs4760682	A	C	0.81301	0.0785	0.0029	2.0893e-156	0.0232491	0.0202933	0.251939	646.076
Glycated Hemoglobin	Calcific Aortic Valvular Stenosis	rs4792687	C	T	0.50569	-0.0219	0.0023	1.81384e-21	0.0107649	0.0151846	0.478365	82.5452
Glycated Hemoglobin	Calcific Aortic Valvular Stenosis	rs4807455	A	G	0.276693	0.0126	0.0023	4.44703e-08	0.0119187	0.0168351	0.478964	21.8728
Glycated Hemoglobin	Calcific Aortic Valvular Stenosis	rs4809556	A	G	0.610809	-0.0165	0.0021	5.8479e-15	0.0315616	0.0149652	0.0349446	44.5562
Glycated Hemoglobin	Calcific Aortic Valvular Stenosis	rs4864482	A	G	0.29364	0.0183	0.0025	4.52064e-13	0.0415045	0.0162948	0.010862	47.8211
Glycated Hemoglobin	Calcific Aortic Valvular Stenosis	rs4890629	G	A	0.70549	0.0199	0.0022	7.06806e-19	0.00236772	0.0182946	0.897024	56.6479
Glycated Hemoglobin	Calcific Aortic Valvular Stenosis	rs4894797	A	G	0.545941	0.0253	0.002	5.39759e-35	-0.00267428	0.015121	0.85962	109.258
Glycated Hemoglobin	Calcific Aortic Valvular Stenosis	rs4901844	T	C	0.24892	-0.0237	0.0027	5.69115e-19	-0.0226952	0.0165275	0.169698	72.3019
Glycated Hemoglobin	Calcific Aortic Valvular Stenosis	rs4905949	A	G	0.179859	-0.0172	0.0026	5.44127e-11	0.0363573	0.0184115	0.0483014	30.0422
Glycated Hemoglobin	Calcific Aortic Valvular Stenosis	rs4910498	T	A	0.59909	-0.0297	0.0021	1.45312e-45	0.0199512	0.0167884	0.234678	145.899
Glycated Hemoglobin	Calcific Aortic Valvular Stenosis	rs4985996	T	C	0.316915	-0.0178	0.0022	1.93197e-15	-0.0234276	0.0166034	0.158241	47.2207
Glycated Hemoglobin	Calcific Aortic Valvular Stenosis	rs4987703	T	C	0.010322	-0.0693	0.0116	2.47503e-09	-0.188957	0.0995458	0.0576713	33.774
Glycated Hemoglobin	Calcific Aortic Valvular Stenosis	rs55696240	A	G	0.338284	0.015	0.0022	1.55418e-11	-0.0176997	0.0153813	0.249845	34.6733
Glycated Hemoglobin	Calcific Aortic Valvular Stenosis	rs55770587	T	C	0.041923	-0.0455	0.0057	2.2558e-15	-0.072663	0.0395555	0.066211	57.2484
Glycated Hemoglobin	Calcific Aortic Valvular Stenosis	rs55881843	A	G	0.13875	-0.0334	0.0033	1.49211e-23	-0.0220608	0.0245892	0.369626	91.7881
Glycated Hemoglobin	Calcific Aortic Valvular Stenosis	rs560887	C	T	0.748136	0.1024	0.0025	1e-200	0.0119995	0.0161282	0.456872	1365.47
Glycated Hemoglobin	Calcific Aortic Valvular Stenosis	rs5751348	A	C	0.526964	-0.0253	0.0021	4.02903e-33	-0.00531569	0.0148976	0.72123	109.868
Glycated Hemoglobin	Calcific Aortic Valvular Stenosis	rs57787629	C	T	0.301454	0.012	0.0022	4.59198e-08	-0.00137555	0.0163275	0.932859	20.8747
Glycated Hemoglobin	Calcific Aortic Valvular Stenosis	rs58610652	G	A	0.15014	-0.0201	0.0032	4.84206e-10	-0.061466	0.0206268	0.0028833	35.4892
Glycated Hemoglobin	Calcific Aortic Valvular Stenosis	rs592423	C	A	0.499297	-0.016	0.0021	2.53279e-14	-0.0240611	0.0147922	0.10382	44.0606
Glycated Hemoglobin	Calcific Aortic Valvular Stenosis	rs59267386	C	C	0.435039	-0.016	0.002	4.63981e-15	-0.0257136	0.0149028	0.084452	43.3169
Glycated Hemoglobin	Calcific Aortic Valvular Stenosis	rs599134	G	C	0.77578	0.0188	0.0028	9.482e-12	0.00286106	0.0198328	0.885296	42.3251
Glycated Hemoglobin	Calcific Aortic Valvular Stenosis	rs60353775	G	C	0.261258	0.0293	0.0023	4.3381e-36	0.0261374	0.0170262	0.124752	114.093
Glycated Hemoglobin	Calcific Aortic Valvular Stenosis	rs6066141	C	T	0.235542	-0.0221	0.0025	4.4761e-18	-0.0116541	0.0180401	0.518272	60.5478
Glycated Hemoglobin	Calcific Aortic Valvular Stenosis	rs6077396	A	G	0.488992	-0.0185	0.002	8.75992e-20	0.0079241	0.0148364	0.593272	58.8793
Glycated Hemoglobin	Calcific Aortic Valvular Stenosis	rs61781371	G	C	0.213297	0.0218	0.0025	2.3681e-18	0.0279981	0.018103	0.12196	54.9027
Glycated Hemoglobin	Calcific Aortic Valvular Stenosis	rs61807822	C	G	0.294255	0.0229	0.0022	2.14388e-24	-0.0180392	0.015403	0.241541	74.9813
Glycated Hemoglobin	Calcific Aortic Valvular Stenosis	rs61963209	A	G	0.184949	-0.0153	0.0027	9.73307e-09	0.0199859	0.0185632	0.281641	24.2921
Glycated Hemoglobin	Calcific Aortic Valvular Stenosis	rs62057232	C	T	0.479387	-0.0146	0.0022	9.11801e-11	-0.036351	0.0151578	0.0164771	36.6243
Glycated Hemoglobin	Calcific Aortic Valvular Stenosis	rs62523081	A	G	0.330763	0.0148	0.0022	1.43814e-11	0.0201502	0.0151594	0.183774	33.3794
Glycated Hemoglobin	Calcific Aortic Valvular Stenosis	rs62550975	G	A	0.062659	-0.0935	0.0047	2.47628e-86	-0.000629272	0.0425383	0.988197	353.807
Glycated Hemoglobin	Calcific Aortic Valvular Stenosis	rs636089	C	T	0.387388	0.0126	0.0021	1.447e-09	0.00749608	0.01577	0.634547	25.9371
Glycated Hemoglobin	Calcific Aortic Valvular Stenosis	rs6457116	A	G	0.0227913	0.0409	0.007	6.06499e-09	-0.0357477	0.0331031	0.280191	25.6479
Glycated Hemoglobin	Calcific Aortic Valvular Stenosis	rs6494529	A	G	0.483007	0.0194	0.0021	2.27615e-20	0.0157518	0.0148868	0.290007	64.7051
Glycated Hemoglobin	Calcific Aortic Valvular Stenosis	rs6518681	G	A	0.907019	0.0326	0.004	2.49287e-16	0.0118859	0.026549	0.654372	61.7077
Glycated Hemoglobin	Calcific Aortic Valvular Stenosis	rs6565922	T	C	0.403852	0.0138	0.0021	3.26137e-11	0.00745768	0.0151574	0.622709	31.5638
Glycated Hemoglobin	Calcific Aortic Valvular Stenosis	rs66593272	T	A	0.0393805	-0.095	0.0051	2.7842e-76	-0.0164737	0.058103	0.776775	235.176
Glycated Hemoglobin	Calcific Aortic Valvular Stenosis	rs67131976	T	C	0.215514	0.047	0.0025	1.78197e-80	-0.00417519	0.0196033	0.831339	257.274
Glycated Hemoglobin	Calcific Aortic Valvular Stenosis	rs6731171	A	T	0.6205	0.0154	0.0024	1.91902e-10	-0.0318589	0.0152943	0.037246	38.4467
Glycated Hemoglobin	Calcific Aortic Valvular Stenosis	rs6777684	G	A	0.60967	0.0259	0.0024	7.1351e-28	0.0262147	0.0152234	0.0850707	109.921
Glycated Hemoglobin	Calcific Aortic Valvular Stenosis	rs6780171	A	T	0.312437	0.0241	0.0022	1.89714e-28	-0.0102553	0.0160578	0.523052	85.9079
Glycated Hemoglobin	Calcific Aortic Valvular Stenosis	rs6810158	C	T	0.08701	-0.0288	0.0041	1.90502e-12	-0.0242885	0.0264546	0.358556	45.3621
Glycated Hemoglobin	Calcific Aortic Valvular Stenosis	rs6837198	T	G	0.658454	0.0143	0.0021	2.29509e-11	-0.0187535	0.0161707	0.246165	31.6594
Glycated Hemoglobin	Calcific Aortic Valvular Stenosis	rs6855847	A	G	0.447315	-0.0179	0.0021	2.39001e-17	-0.00708556	0.0155999	0.649682	54.5358
Glycated Hemoglobin	Calcific Aortic Valvular Stenosis	rs6878122	A	G	0.73181	-0.0262	0.0024	6.99359e-27	0.00208429	0.0176732	0.906119	92.7633
Glycated Hemoglobin	Calcific Aortic Valvular Stenosis	rs689	T	A	0.753534	-0.0218	0.0025	1.9829e-18	-0.01691	0.0181828	0.352371	60.7666
Glycated Hemoglobin	Calcific Aortic Valvular Stenosis	rs6893283	T	C	0.01453	-0.0559	0.0096	6.01298e-09	0.0580874	0.0736551	0.430321	30.8026
Glycated Hemoglobin	Calcific Aortic Valvular Stenosis	rs7124355	G	A	0.667134	-0.019	0.0021	8.83487e-19	-0.0138737	0.014953	0.353503	55.1919
Glycated Hemoglobin	Calcific Aortic Valvular Stenosis	rs7195055	T	C	0.015239	-0.058	0.0097	1.84298e-09	-0.0579994	0.0518017	0.262866	34.7538
Glycated Hemoglobin	Calcific Aortic Valvular Stenosis	rs7213347	C	G	0.636434	-0.0155	0.0022	1.23908e-12	-0.0407573	0.0162909	0.0123549	38.2705
Glycated Hemoglobin	Calcific Aortic Valvular Stenosis	rs72681698	C	T	0.011004	-0.0736	0.011	2.27877e-11	-0.309922	0.179727	0.084635	40.5852
Glycated Hemoglobin	Calcific Aortic Valvular Stenosis	rs72723168	T	C	0.071632	-0.0272	0.0046	4.714e-09	-0.0159375	0.0401102	0.691114	33.8706
Glycated Hemoglobin	Calcific Aortic Valvular Stenosis	rs727428	C	T	0.529419	-0.0242	0.002	2.1702e-32	0.00906197	0.0152839	0.553241	100.463
Glycated Hemoglobin	Calcific Aortic Valvular Stenosis	rs72747621	T	C	0.22878	-0.016	0.0027	5.59603e-09	-0.00234057	0.0154871	0.879873	31.095
Glycated Hemoglobin	Calcific Aortic Valvular Stenosis	rs7277792	A	T	0.25992	0.0151	0.0023	6.53431e-11	-0.00734158	0.0164842	0.65605	30.1944
Glycated Hemoglobin	Calcific Aortic Valvular Stenosis	rs72781679	A	G	0.113861	0.0512	0.0033	1.57797e-53	0.00447601	0.0251021	0.858478	182.164
Glycated Hemoglobin	Calcific Aortic Valvular Stenosis	rs72811487	A	G	0.035128	-0.0573	0.0062	4.25794e-20	-0.0959983	0.0439429	0.0289168	76.6204
Glycated Hemoglobin	Calcific Aortic Valvular Stenosis	rs72897835	G	T	0.094407	0.0279	0.0039	1.52511e-12	0.0632693	0.0299444	0.0346099	45.8162
Glycated Hemoglobin	Calcific Aortic Valvular Stenosis	rs72939920	T	A	0.195143	-0.0287	0.0027	4.5772e-26	-0.0157555	0.0201044	0.433224	89.0766
Glycated Hemoglobin	Calcific Aortic Valvular Stenosis	rs72973028	C	A	0.17238	0.02	0.0031	6.96627e-11	0.0137897	0.0185254	0.456656	39.2865
Glycated Hemoglobin	Calcific Aortic Valvular Stenosis	rs7298690	C	T	0.213307	0.014	0.0025	1.158e-08	-0.00126858	0.0162535	0.937788	22.6418
Glycated Hemoglobin	Calcific Aortic Valvular Stenosis	rs73221116	A	G	0.0356383	0.0327	0.0055	3.97796e-09	0.00968148	0.033629	0.77343	25.2988
Glycated Hemoglobin	Calcific Aortic Valvular Stenosis	rs73226260	A	G	0.034445	-0.0424	0.0064	3.18933e-11	-0.00467469	0.0483159	0.922923	41.1626
Glycated Hemoglobin	Calcific Aortic Valvular Stenosis	rs7356034	A	G	0.266896	-0.0393	0.0023	3.88329e-65	-0.0078394	0.0168017	0.640798	208.147
Glycated Hemoglobin	Calcific Aortic Valvular Stenosis	rs737092	C	T	0.48702	0.0245	0.002	1.21703e-33	0.0204892	0.0148723	0.168304	103.258
Glycated Hemoglobin	Calcific Aortic Valvular Stenosis	rs74311766	T	A	0.48945	0.0152	0.0023	4.00959e-11	0.0115391	0.0148482	0.437075	39.7466
Glycated Hemoglobin	Calcific Aortic Valvular Stenosis	rs74857652	T	C	0.035112	0.0354	0.0062	1.36201e-08	0.0104079	0.0458428	0.820397	29.2275
Glycated Hemoglobin	Calcific Aortic Valvular Stenosis	rs74904971	A	C	0.145009	0.0232	0.0028	3.3512e-16	-0.0470795	0.0281499	0.0944344	45.9416
Glycated Hemoglobin	Calcific Aortic Valvular Stenosis	rs7513688	A	G	0.333601	0.0172	0.0022	2.93968e-15	0.0272173	0.0156532	0.0820767	45.2784
Glycated Hemoglobin	Calcific Aortic Valvular Stenosis	rs75629141	A	T	0.82757	-0.0309	0.0031	5.73852e-24	0.022665	0.0254879	0.373871	93.8142
Glycated Hemoglobin	Calcific Aortic Valvular Stenosis	rs75636043	A	G	0.078182	-0.0254	0.0043	3.88302e-09	-0.0204367	0.0332848	0.539219	32.0092
Glycated Hemoglobin	Calcific Aortic Valvular Stenosis	rs7572278	A	T	0.197136	0.0234	0.0026	8.57235e-20	-0.00542963	0.0180074	0.763017	59.6665
Glycated Hemoglobin	Calcific Aortic Valvular Stenosis	rs7606173	C	G	0.358606	-0.024	0.0023	3.04018e-25	-0.0418539	0.0153265	0.00631771	91.2212
Glycated Hemoglobin	Calcific Aortic Valvular Stenosis	rs7621544	A	C	0.181861	-0.0145	0.0026	4.11197e-08	0.00982376	0.0177106	0.579113	21.535
Glycated Hemoglobin	Calcific Aortic Valvular Stenosis	rs7629	G	A	0.52938	-0.0201	0.0023	3.51318e-18	-0.0421902	0.015078	0.00513996	69.3
Glycated Hemoglobin	Calcific Aortic Valvular Stenosis	rs76379442	T	A	0.062846	0.0231	0.0041	2.108e-08	0.0445868	0.0390073	0.253023	21.6349
Glycated Hemoglobin	Calcific Aortic Valvular Stenosis	rs76533333	G	A	0.0762768	0.0801	0.0039	2.5698e-92	0.0131897	0.0351994	0.707874	311.464
Glycated Hemoglobin	Calcific Aortic Valvular Stenosis	rs76895963	G	T	0.021026	-0.1889	0.0088	1.76198e-101	-0.047094	0.0448472	0.293672	506.344
Glycated Hemoglobin	Calcific Aortic Valvular Stenosis	rs78186330	A	G	0.29159	0.0158	0.0024	9.39507e-11	-0.0185731	0.0174357	0.28677	35.5003
Glycated Hemoglobin	Calcific Aortic Valvular Stenosis	rs7820334	T	C	0.271713	-0.0218	0.0024	1.97197e-19	-0.00772457	0.0163681	0.636979	64.7475
Glycated Hemoglobin	Calcific Aortic Valvular Stenosis	rs78583604	T	G	0.13668	0.0266	0.0035	2.56803e-14	0.00240455	0.0185	0.896586	57.4815
Glycated Hemoglobin	Calcific Aortic Valvular Stenosis	rs79130661	C	T	0.094317	-0.0256	0.0039	9.00534e-11	-0.026582	0.0315184	0.399015	38.5399
Glycated Hemoglobin	Calcific Aortic Valvular Stenosis	rs7919018	G	A	0.292548	-0.0347	0.0022	6.29071e-54	-0.0220188	0.0162134	0.174445	171.627
Glycated Hemoglobin	Calcific Aortic Valvular Stenosis	rs79221399	A	C	0.0672463	-0.0331	0.0042	3.63162e-15	-0.000570872	0.0313896	0.98549	47.3115
Glycated Hemoglobin	Calcific Aortic Valvular Stenosis	rs79315568	C	T	0.57464	-0.0138	0.0023	3.23303e-09	0.0269034	0.0149092	0.0711557	32.0455
Glycated Hemoglobin	Calcific Aortic Valvular Stenosis	rs79621919	A	G	0.0485598	-0.0384	0.0049	4.61424e-15	-0.00706296	0.0271112	0.794464	46.9025
Glycated Hemoglobin	Calcific Aortic Valvular Stenosis	rs79687284	C	G	0.03468	0.0875	0.0063	5.07341e-44	-0.0216393	0.0566245	0.702347	176.524
Glycated Hemoglobin	Calcific Aortic Valvular Stenosis	rs797399	G	A	0.761642	-0.0143	0.0025	7.29508e-09	0.00921462	0.0178372	0.605438	25.5565
Glycated Hemoglobin	Calcific Aortic Valvular Stenosis	rs7974748	G	T	0.46013	-0.0127	0.0023	4.18196e-08	-0.0096484	0.0151045	0.522968	27.5821
Glycated Hemoglobin	Calcific Aortic Valvular Stenosis	rs79755767	A	G	0.099979	-0.036	0.0039	1.23595e-20	-0.0328046	0.0251708	0.19248	80.294
Glycated Hemoglobin	Calcific Aortic Valvular Stenosis	rs79799282	G	A	0.041657	0.0352	0.0058	1.09701e-09	0.0918539	0.0576311	0.110975	34.0528
Glycated Hemoglobin	Calcific Aortic Valvular Stenosis	rs8013143	G	A	0.23665	0.02	0.0025	1.43384e-15	-0.0188055	0.0161381	0.243903	49.7472
Glycated Hemoglobin	Calcific Aortic Valvular Stenosis	rs8029034	G	T	0.2373	-0.0189	0.0027	4.52272e-12	0.00642992	0.0187453	0.731587	44.5089
Glycated Hemoglobin	Calcific Aortic Valvular Stenosis	rs8050500	C	T	0.467568	-0.0226	0.002	1.81092e-28	-0.00658788	0.0148738	0.657823	87.5491
Glycated Hemoglobin	Calcific Aortic Valvular Stenosis	rs8070401	T	C	0.715662	0.0142	0.0024	4.36204e-09	0.0014947	0.0158937	0.925074	28.2469
Glycated Hemoglobin	Calcific Aortic Valvular Stenosis	rs8110787	T	C	0.34464	-0.0202	0.0022	6.17732e-20	0.0352145	0.0160482	0.0282143	63.4518
Glycated Hemoglobin	Calcific Aortic Valvular Stenosis	rs8193004	T	C	0.58056	-0.0112	0.002	4.454e-08	-0.0156413	0.0151283	0.30118	21.0279
Glycated Hemoglobin	Calcific Aortic Valvular Stenosis	rs830021	C	A	0.72935	-0.0223	0.0023	2.063e-21	0.0180595	0.016867	0.284307	67.5857
Glycated Hemoglobin	Calcific Aortic Valvular Stenosis	rs837763	T	C	0.566351	0.047	0.002	2.29087e-117	0.0281344	0.014913	0.0592175	373.858
Glycated Hemoglobin	Calcific Aortic Valvular Stenosis	rs838717	A	G	0.569843	0.016	0.002	5.47646e-15	0.00271155	0.0150463	0.856985	43.2009
Glycated Hemoglobin	Calcific Aortic Valvular Stenosis	rs855791	G	A	0.539336	-0.0525	0.002	2.50035e-146	-0.0161201	0.0155061	0.298525	472.034
Glycated Hemoglobin	Calcific Aortic Valvular Stenosis	rs874744	T	C	0.020039	-0.0507	0.0082	7.00906e-10	-0.0397225	0.0403159	0.324486	34.7504
Glycated Hemoglobin	Calcific Aortic Valvular Stenosis	rs879253	T	C	0.612114	-0.018	0.0022	2.79319e-16	-0.0399901	0.015303	0.00896933	52.9619
Glycated Hemoglobin	Calcific Aortic Valvular Stenosis	rs889512	G	C	0.0891607	-0.0237	0.0037	1.25701e-10	-0.00848824	0.0232516	0.715066	31.4027
Glycated Hemoglobin	Calcific Aortic Valvular Stenosis	rs924150	C	A	0.403006	-0.0129	0.0021	1.99499e-09	-0.041495	0.0149006	0.00535612	27.562
Glycated Hemoglobin	Calcific Aortic Valvular Stenosis	rs9264277	C	T	0.63199	0.0245	0.0024	1.11506e-24	0.00968172	0.0167447	0.563133	96.1256
Glycated Hemoglobin	Calcific Aortic Valvular Stenosis	rs9389268	G	A	0.275287	-0.0411	0.0023	8.43918e-74	-0.00887024	0.0156933	0.571922	232.137
Glycated Hemoglobin	Calcific Aortic Valvular Stenosis	rs9577395	G	C	0.202032	-0.0159	0.0025	3.179e-10	0.0123776	0.0179137	0.489592	28.0576
Glycated Hemoglobin	Calcific Aortic Valvular Stenosis	rs9789075	A	G	0.228038	-0.0177	0.0024	1.96698e-13	-0.0394996	0.0173035	0.0224445	37.9676
Glycated Hemoglobin	Calcific Aortic Valvular Stenosis	rs9840088	C	A	0.280811	-0.0154	0.0024	2.44901e-10	0.0312678	0.0191791	0.103036	32.9728
Glycated Hemoglobin	Calcific Aortic Valvular Stenosis	rs998584	A	C	0.493075	0.0196	0.002	3.75664e-22	-0.00751396	0.0149238	0.61462	66.1101
Fasting Insulin	Coronary Artery Calcification	rs10865959	C	G	0.3	0.0138	0.0022	1.99e-08	-0.014	0.0204	0.4937	12.0796
Fasting Insulin	Coronary Artery Calcification	rs116141873	T	G	0.032	0.0428	0.0059	1.42e-11	0.0063	0.0531	0.9048	17.1396
Fasting Insulin	Coronary Artery Calcification	rs118164457	C	T	0.037	0.0345	0.0057	3.86e-10	-0.0266	0.0477	0.5775	12.8098
Fasting Insulin	Coronary Artery Calcification	rs1260326	C	T	0.587	0.0231	0.0019	8.42e-38	-0.0297	0.0198	0.1337	39.0808
Fasting Insulin	Coronary Artery Calcification	rs13389219	T	C	0.409	-0.0199	0.0019	5.84e-28	-0.0256	0.0195	0.1887	28.916
Fasting Insulin	Coronary Artery Calcification	rs1474696	G	A	0.476	0.0147	0.0018	3.02e-16	-0.0031	0.019	0.8698	16.2801
Fasting Insulin	Coronary Artery Calcification	rs17036126	T	C	0.129	0.0209	0.003	1.28e-10	0.0667	0.0308	0.03049	14.8246
Fasting Insulin	Coronary Artery Calcification	rs2780215	G	A	0.042	-0.0392	0.0063	1.06e-09	0.0192	0.0576	0.7396	18.6758
Fasting Insulin	Coronary Artery Calcification	rs2943646	G	A	0.623	0.025	0.0019	8.47e-39	0.0416	0.0209	0.04584	44.3482
Fasting Insulin	Coronary Artery Calcification	rs35000407	G	T	0.117	-0.0258	0.0028	1.5e-21	-0.0808	0.029	0.005351	20.7723
Fasting Insulin	Coronary Artery Calcification	rs3775380	G	A	0.5	0.0119	0.0018	1.48e-11	0.0411	0.019	0.03112	10.6931
Fasting Insulin	Coronary Artery Calcification	rs459193	G	A	0.715	0.0181	0.0021	1.12e-18	0.0138	0.022	0.53	20.1653
Fasting Insulin	Coronary Artery Calcification	rs4865796	A	G	0.707	0.0165	0.002	7.33e-17	-0.0058	0.0209	0.7816	17.035
Fasting Insulin	Coronary Artery Calcification	rs5017305	T	A	0.764	-0.0137	0.0026	1.07e-08	0.0421	0.026	0.1063	10.2215
Fasting Insulin	Coronary Artery Calcification	rs62271373	A	T	0.059	0.0256	0.0048	1.6e-08	0.0736	0.045	0.1019	10.9898
Fasting Insulin	Coronary Artery Calcification	rs6487237	A	C	0.79	0.0154	0.0026	4.68e-09	-0.0402	0.0234	0.08593	11.8839
Fasting Insulin	Coronary Artery Calcification	rs6674544	A	G	0.574	0.0177	0.002	6.97e-21	0.0201	0.0201	0.3175	23.1405
Fasting Insulin	Coronary Artery Calcification	rs6855363	C	T	0.347	-0.0125	0.002	4.04e-08	-0.0085	0.0205	0.6791	10.6938
Fasting Insulin	Coronary Artery Calcification	rs7012814	A	G	0.471	-0.0219	0.0019	8.34e-30	0.0301	0.0202	0.1372	36.1
Fasting Insulin	Coronary Artery Calcification	rs7133378	A	G	0.339	-0.0127	0.002	6e-11	0.0005	0.0215	0.9823	10.9164
Fasting Insulin	Coronary Artery Calcification	rs73013411	A	C	0.12	-0.018	0.0032	2.08e-08	-0.0041	0.0284	0.8861	10.3342
Fasting Insulin	Coronary Artery Calcification	rs75179845	C	T	0.079	0.0216	0.0035	6.05e-11	-0.0308	0.0366	0.4003	10.2533
Fasting Insulin	Coronary Artery Calcification	rs860598	A	G	0.824	0.0177	0.0025	6.88e-12	-0.0026	0.0268	0.9242	13.7235
Fasting Insulin	Coronary Artery Calcification	rs9884482	C	T	0.392	0.0125	0.0019	2.88e-11	0.0144	0.0197	0.464	11.2481
Fasting Insulin	Calcific Aortic Valvular Stenosis	rs10865959	C	G	0.3	0.0138	0.0022	1.99e-08	-0.0400983	0.0171042	0.0190599	12.0796
Fasting Insulin	Calcific Aortic Valvular Stenosis	rs116141873	T	G	0.032	0.0428	0.0059	1.42e-11	0.0321293	0.0453845	0.478986	17.1396
Fasting Insulin	Calcific Aortic Valvular Stenosis	rs118164457	C	T	0.037	0.0345	0.0057	3.86e-10	-0.0305973	0.064796	0.636776	12.8098
Fasting Insulin	Calcific Aortic Valvular Stenosis	rs12454712	C	T	0.398	-0.0142	0.0025	1.78e-09	0.00238209	0.0148684	0.872714	14.5927
Fasting Insulin	Calcific Aortic Valvular Stenosis	rs13389219	T	C	0.409	-0.0199	0.0019	5.84e-28	-0.0365886	0.0155839	0.0188825	28.916
Fasting Insulin	Calcific Aortic Valvular Stenosis	rs1474696	G	A	0.476	0.0147	0.0018	3.02e-16	-0.0276237	0.0148029	0.0620269	16.2801
Fasting Insulin	Calcific Aortic Valvular Stenosis	rs17036126	T	C	0.129	0.0209	0.003	1.28e-10	0.0607132	0.0252871	0.0163523	14.8246
Fasting Insulin	Calcific Aortic Valvular Stenosis	rs2780215	G	A	0.042	-0.0392	0.0063	1.06e-09	0.0273526	0.0443484	0.537389	18.6758
Fasting Insulin	Calcific Aortic Valvular Stenosis	rs2943646	G	A	0.623	0.025	0.0019	8.47e-39	0.0323965	0.0153884	0.0352687	44.3482
Fasting Insulin	Calcific Aortic Valvular Stenosis	rs35000407	G	T	0.117	-0.0258	0.0028	1.5e-21	-0.0451791	0.0197906	0.0224388	20.7723
Fasting Insulin	Calcific Aortic Valvular Stenosis	rs3775380	G	A	0.5	0.0119	0.0018	1.48e-11	-0.00793828	0.0148749	0.593569	10.6931
Fasting Insulin	Calcific Aortic Valvular Stenosis	rs459193	G	A	0.715	0.0181	0.0021	1.12e-18	0.0421912	0.0159764	0.0082697	20.1653
Fasting Insulin	Calcific Aortic Valvular Stenosis	rs4865796	A	G	0.707	0.0165	0.002	7.33e-17	-0.0142326	0.0157391	0.365843	17.035
Fasting Insulin	Calcific Aortic Valvular Stenosis	rs5017305	T	A	0.764	-0.0137	0.0026	1.07e-08	0.0318081	0.0200931	0.113413	10.2215
Fasting Insulin	Calcific Aortic Valvular Stenosis	rs62271373	A	T	0.059	0.0256	0.0048	1.6e-08	0.037459	0.0366422	0.306643	10.9898
Fasting Insulin	Calcific Aortic Valvular Stenosis	rs6487237	A	C	0.79	0.0154	0.0026	4.68e-09	-0.00670749	0.0189028	0.722708	11.8839
Fasting Insulin	Calcific Aortic Valvular Stenosis	rs6855363	C	T	0.347	-0.0125	0.002	4.04e-08	0.0254921	0.0172075	0.138484	10.6938
Fasting Insulin	Calcific Aortic Valvular Stenosis	rs7012814	A	G	0.471	-0.0219	0.0019	8.34e-30	0.0389649	0.0148672	0.00877082	36.1
Fasting Insulin	Calcific Aortic Valvular Stenosis	rs7133378	A	G	0.339	-0.0127	0.002	6e-11	0.0150571	0.0165337	0.362459	10.9164
Fasting Insulin	Calcific Aortic Valvular Stenosis	rs73013411	A	C	0.12	-0.018	0.0032	2.08e-08	0.0493262	0.0271075	0.0688113	10.3342
Fasting Insulin	Calcific Aortic Valvular Stenosis	rs75179845	C	T	0.079	0.0216	0.0035	6.05e-11	-0.0576543	0.0219796	0.00871365	10.2533
Fasting Insulin	Calcific Aortic Valvular Stenosis	rs860598	A	G	0.824	0.0177	0.0025	6.88e-12	0.046966	0.0180456	0.00925145	13.7235
Fasting Insulin	Calcific Aortic Valvular Stenosis	rs9884482	C	T	0.392	0.0125	0.0019	2.88e-11	0.0160821	0.0152381	0.291247	11.2481
Fasting Glucose	Coronary Artery Calcification	rs10305457	T	C	0.065	0.0235	0.0032	1.21e-14	0.0339	0.0316	0.2831	13.4677
Fasting Glucose	Coronary Artery Calcification	rs10811660	A	G	0.165	-0.0223	0.0022	7.94e-25	-0.0031	0.0261	0.9046	27.4944
Fasting Glucose	Coronary Artery Calcification	rs10830963	G	C	0.286	0.0772	0.0019	1e-200	-0.0023	0.0251	0.9267	489.51
Fasting Glucose	Coronary Artery Calcification	rs10838524	G	A	0.52	-0.0238	0.0016	1.56e-40	0.0047	0.0193	0.8096	56.7447
Fasting Glucose	Coronary Artery Calcification	rs10838693	C	G	0.314	0.0177	0.0018	3.44e-23	-0.0034	0.0205	0.8699	27.0809
Fasting Glucose	Coronary Artery Calcification	rs10974438	C	A	0.38	0.0198	0.0017	9.85e-31	0.0098	0.0205	0.632	37.0672
Fasting Glucose	Coronary Artery Calcification	rs11603349	C	T	0.168	-0.0236	0.0022	3.12e-25	-0.0062	0.0272	0.8186	31.2413
Fasting Glucose	Coronary Artery Calcification	rs11610045	A	G	0.454	0.0144	0.0019	3.26e-13	0.0443	0.0226	0.05019	20.6263
Fasting Glucose	Coronary Artery Calcification	rs11619319	G	A	0.234	0.0173	0.002	3.41e-20	0.0139	0.0235	0.5534	21.5272
Fasting Glucose	Coronary Artery Calcification	rs11708067	G	A	0.177	-0.0281	0.002	1.63e-43	-0.0466	0.0244	0.05634	46.1626
Fasting Glucose	Coronary Artery Calcification	rs12055786	T	C	0.384	0.012	0.0017	1.17e-11	-0.0179	0.0196	0.3608	13.6681
Fasting Glucose	Coronary Artery Calcification	rs12541643	T	C	0.479	0.0118	0.0019	4.51e-09	0.0018	0.0201	0.9299	13.9435
Fasting Glucose	Coronary Artery Calcification	rs1260326	C	T	0.587	0.0282	0.0017	4.48e-65	-0.0297	0.0198	0.1337	77.3852
Fasting Glucose	Coronary Artery Calcification	rs12784552	G	A	0.076	-0.0329	0.003	2.86e-31	-0.0062	0.0334	0.853	30.5034
Fasting Glucose	Coronary Artery Calcification	rs12888855	A	C	0.189	-0.0135	0.002	6.02e-12	0.0324	0.0235	0.1692	11.2093
Fasting Glucose	Coronary Artery Calcification	rs157512	C	T	0.27	-0.0134	0.0021	5.43e-10	-0.0074	0.0226	0.7433	14.2014
Fasting Glucose	Coronary Artery Calcification	rs1604038	T	C	0.288	-0.0198	0.0018	4.47e-28	-0.0058	0.0211	0.7841	32.2609
Fasting Glucose	Coronary Artery Calcification	rs16851397	G	A	0.045	-0.0327	0.0042	1.26e-12	0.0274	0.0482	0.5693	18.4398
Fasting Glucose	Coronary Artery Calcification	rs16913693	G	T	0.029	-0.0394	0.0049	2.82e-16	-0.0455	0.0593	0.4427	17.5409
Fasting Glucose	Coronary Artery Calcification	rs17168486	T	C	0.176	0.028	0.0021	4.17e-36	-0.0435	0.026	0.09413	45.6309
Fasting Glucose	Coronary Artery Calcification	rs17265513	C	T	0.204	0.0158	0.0021	5.1e-14	-0.03	0.0253	0.2354	16.2666
Fasting Glucose	Coronary Artery Calcification	rs17437560	T	C	0.11	-0.0175	0.0032	3.33e-08	0.0266	0.0338	0.4311	12.0306
Fasting Glucose	Coronary Artery Calcification	rs174583	T	C	0.375	-0.0168	0.0017	3.37e-22	0.009	0.0214	0.675	26.5455
Fasting Glucose	Coronary Artery Calcification	rs1820176	C	T	0.296	-0.0247	0.002	1.91e-34	0.0418	0.0208	0.04469	51.0238
Fasting Glucose	Coronary Artery Calcification	rs189548	A	G	0.723	-0.0123	0.002	2.81099e-09	-0.0069	0.0214	0.7484	12.1579
Fasting Glucose	Coronary Artery Calcification	rs194518	A	G	0.52	0.0102	0.0018	8.75709e-09	0.0078	0.0193	0.6883	10.4201
Fasting Glucose	Coronary Artery Calcification	rs2075423	T	G	0.376	-0.0161	0.0017	3.18273e-21	-0.0118	0.022	0.5911	24.4051
Fasting Glucose	Coronary Artery Calcification	rs2238435	G	C	0.619	-0.0112	0.0019	3.82402e-09	-0.0283	0.0214	0.1871	11.8708
Fasting Glucose	Coronary Artery Calcification	rs2461385	C	T	0.852	-0.0217	0.0024	2.73023e-19	-0.0266	0.0262	0.3101	23.8274
Fasting Glucose	Coronary Artery Calcification	rs2595701	G	A	0.683	-0.0189	0.0021	4.47816e-19	-0.023	0.0241	0.3396	31.0367
Fasting Glucose	Coronary Artery Calcification	rs2839671	A	G	0.164	-0.016	0.0022	8.37915e-14	-0.0021	0.0255	0.9358	14.084
Fasting Glucose	Coronary Artery Calcification	rs348330	A	G	0.631	-0.0122	0.002	3.03599e-10	-0.0274	0.0212	0.1963	13.9062
Fasting Glucose	Coronary Artery Calcification	rs35889227	T	G	0.617	-0.013	0.0019	3.36504e-10	-0.0117	0.0203	0.5627	16.0254
Fasting Glucose	Coronary Artery Calcification	rs3778321	A	G	0.176	-0.0186	0.0021	3.15718e-17	-0.0258	0.0271	0.3413	20.1332
Fasting Glucose	Coronary Artery Calcification	rs3829109	A	G	0.276	-0.0163	0.002	1.08693e-15	-0.0229	0.025	0.3587	21.3046
Fasting Glucose	Coronary Artery Calcification	rs3842753	G	T	0.72	-0.0134	0.0022	2.84099e-09	0.019	0.0257	0.46	14.5257
Fasting Glucose	Coronary Artery Calcification	rs4862423	T	C	0.401	0.0123	0.0019	4.44703e-10	-0.0118	0.0211	0.5762	14.582
Fasting Glucose	Coronary Artery Calcification	rs537183	T	C	0.64	0.0663	0.0017	1e-200	-0.0062	0.0199	0.7547	407.187
Fasting Glucose	Coronary Artery Calcification	rs58925536	T	C	0.032	0.0306	0.0053	5.82103e-09	-0.0127	0.0539	0.8137	11.6385
Fasting Glucose	Coronary Artery Calcification	rs6113722	A	G	0.066	-0.0424	0.0044	7.65949e-25	0.0119	0.0497	0.8102	44.4757
Fasting Glucose	Coronary Artery Calcification	rs6489811	G	A	0.512	0.011	0.0018	3.26701e-09	0.018	0.0202	0.3745	12.1313
Fasting Glucose	Coronary Artery Calcification	rs6538804	G	C	0.377	-0.0142	0.0019	9.41239e-14	0.0245	0.0204	0.2301	19.0043
Fasting Glucose	Coronary Artery Calcification	rs6598541	G	A	0.648	-0.0114	0.0017	4.12382e-12	-0.026	0.0201	0.1962	11.8948
Fasting Glucose	Coronary Artery Calcification	rs6662924	A	C	0.198	0.0143	0.0023	3.34103e-10	0.0285	0.0247	0.2472	13.03
Fasting Glucose	Coronary Artery Calcification	rs6808574	C	T	0.606	0.0127	0.0017	7.20941e-14	-0.007	0.02	0.7253	15.453
Fasting Glucose	Coronary Artery Calcification	rs7012637	A	G	0.47	-0.018	0.0017	9.74541e-25	0.0307	0.0204	0.1319	32.3887
Fasting Glucose	Coronary Artery Calcification	rs7095788	T	C	0.358	-0.0106	0.0018	1.97601e-09	-0.0086	0.0202	0.6709	10.3623
Fasting Glucose	Coronary Artery Calcification	rs7163757	T	C	0.433	-0.0217	0.0016	2.64119e-36	-0.0106	0.0193	0.5828	46.3976
Fasting Glucose	Coronary Artery Calcification	rs7178572	G	A	0.679	0.0121	0.0018	7.08598e-10	0.0094	0.0213	0.6587	12.8049
Fasting Glucose	Coronary Artery Calcification	rs7708285	A	G	0.686	-0.0133	0.0019	1.253e-09	-0.0266	0.0222	0.2315	15.2895
Fasting Glucose	Coronary Artery Calcification	rs77981966	T	C	0.055	-0.0246	0.0035	1.58016e-14	0.0367	0.0374	0.3262	12.6211
Fasting Glucose	Coronary Artery Calcification	rs78132593	A	C	0.203	-0.0147	0.0022	2.59801e-10	0.0412	0.0238	0.08383	14.0289
Fasting Glucose	Coronary Artery Calcification	rs7903146	T	C	0.307	0.0259	0.0019	1.9948e-35	0.0243	0.0213	0.2537	57.2795
Fasting Glucose	Coronary Artery Calcification	rs878521	A	G	0.249	0.0549	0.002	2.6485e-174	0.0611	0.0239	0.01057	226.401
Fasting Glucose	Coronary Artery Calcification	rs9348441	A	T	0.272	0.0176	0.0018	4.40251e-20	0.0217	0.0214	0.3084	24.6141
Fasting Glucose	Coronary Artery Calcification	rs9650069	T	C	0.284	-0.0286	0.0018	8.30615e-58	0.0009	0.022	0.9668	66.7594
Fasting Glucose	Calcific Aortic Valvular Stenosis	rs10305457	T	C	0.065	0.0235	0.0032	1.21e-14	0.0129742	0.0267918	0.628202	13.4677
Fasting Glucose	Calcific Aortic Valvular Stenosis	rs1057394	A	G	0.625	-0.0124	0.0018	1.91e-12	-0.0262905	0.0155145	0.090155	14.4607
Fasting Glucose	Calcific Aortic Valvular Stenosis	rs10811660	A	G	0.165	-0.0223	0.0022	7.94e-25	0.0184633	0.0210447	0.380303	27.4944
Fasting Glucose	Calcific Aortic Valvular Stenosis	rs10830963	G	C	0.286	0.0772	0.0019	1e-200	0.0474171	0.0154105	0.00209146	489.51
Fasting Glucose	Calcific Aortic Valvular Stenosis	rs10838524	G	A	0.52	-0.0238	0.0016	1.56e-40	0.0231003	0.0148293	0.119293	56.7447
Fasting Glucose	Calcific Aortic Valvular Stenosis	rs10838693	C	G	0.314	0.0177	0.0018	3.44e-23	0.0466139	0.0150875	0.00200443	27.0809
Fasting Glucose	Calcific Aortic Valvular Stenosis	rs10974438	C	A	0.38	0.0198	0.0017	9.85e-31	-0.0166208	0.0153348	0.278427	37.0672
Fasting Glucose	Calcific Aortic Valvular Stenosis	rs11603349	C	T	0.168	-0.0236	0.0022	3.12e-25	-0.00346178	0.0174832	0.84304	31.2413
Fasting Glucose	Calcific Aortic Valvular Stenosis	rs11610045	A	G	0.454	0.0144	0.0019	3.26e-13	-0.0183905	0.0148923	0.216867	20.6263
Fasting Glucose	Calcific Aortic Valvular Stenosis	rs11619319	G	A	0.234	0.0173	0.002	3.41e-20	0.0261181	0.0170259	0.125026	21.5272
Fasting Glucose	Calcific Aortic Valvular Stenosis	rs11708067	G	A	0.177	-0.0281	0.002	1.63e-43	-0.0197356	0.0197091	0.316661	46.1626
Fasting Glucose	Calcific Aortic Valvular Stenosis	rs12055786	T	C	0.384	0.012	0.0017	1.17e-11	-0.000239705	0.0149304	0.987191	13.6681
Fasting Glucose	Calcific Aortic Valvular Stenosis	rs12541643	T	C	0.479	0.0118	0.0019	4.51e-09	-0.0163411	0.0148685	0.271751	13.9435
Fasting Glucose	Calcific Aortic Valvular Stenosis	rs12784552	G	A	0.076	-0.0329	0.003	2.86e-31	-0.0304427	0.0260758	0.243021	30.5034
Fasting Glucose	Calcific Aortic Valvular Stenosis	rs12888855	A	C	0.189	-0.0135	0.002	6.02e-12	0.0268012	0.0190188	0.158777	11.2093
Fasting Glucose	Calcific Aortic Valvular Stenosis	rs157512	C	T	0.27	-0.0134	0.0021	5.43e-10	-0.0429152	0.0162781	0.00837973	14.2014
Fasting Glucose	Calcific Aortic Valvular Stenosis	rs1604038	T	C	0.288	-0.0198	0.0018	4.47e-28	-0.0074311	0.0167801	0.657873	32.2609
Fasting Glucose	Calcific Aortic Valvular Stenosis	rs16851397	G	A	0.045	-0.0327	0.0042	1.26e-12	-0.0287029	0.0406953	0.480616	18.4398
Fasting Glucose	Calcific Aortic Valvular Stenosis	rs16913693	G	T	0.029	-0.0394	0.0049	2.82e-16	0.050883	0.0483581	0.292702	17.5409
Fasting Glucose	Calcific Aortic Valvular Stenosis	rs17168486	T	C	0.176	0.028	0.0021	4.17e-36	-0.0137777	0.0186697	0.460534	45.6309
Fasting Glucose	Calcific Aortic Valvular Stenosis	rs17265513	C	T	0.204	0.0158	0.0021	5.1e-14	-0.00680352	0.0165031	0.680152	16.2666
Fasting Glucose	Calcific Aortic Valvular Stenosis	rs17437560	T	C	0.11	-0.0175	0.0032	3.33e-08	-0.0265015	0.0315174	0.400429	12.0306
Fasting Glucose	Calcific Aortic Valvular Stenosis	rs1820176	C	T	0.296	-0.0247	0.002	1.91e-34	0.00641483	0.0159688	0.687898	51.0238
Fasting Glucose	Calcific Aortic Valvular Stenosis	rs189548	A	G	0.723	-0.0123	0.002	2.81e-09	-0.0078773	0.0177507	0.657205	12.1579
Fasting Glucose	Calcific Aortic Valvular Stenosis	rs194518	A	G	0.52	0.0102	0.0018	8.75709e-09	0.0215672	0.0150453	0.15172	10.4201
Fasting Glucose	Calcific Aortic Valvular Stenosis	rs2075423	T	G	0.376	-0.0161	0.0017	3.18273e-21	-0.00989707	0.0149609	0.508274	24.4051
Fasting Glucose	Calcific Aortic Valvular Stenosis	rs2461385	C	T	0.852	-0.0217	0.0024	2.73023e-19	-0.0236384	0.0228125	0.300107	23.8274
Fasting Glucose	Calcific Aortic Valvular Stenosis	rs2595701	G	A	0.683	-0.0189	0.0021	4.47816e-19	0.0037151	0.0161213	0.817745	31.0367
Fasting Glucose	Calcific Aortic Valvular Stenosis	rs2839671	A	G	0.164	-0.016	0.0022	8.37915e-14	0.0160899	0.021603	0.456394	14.084
Fasting Glucose	Calcific Aortic Valvular Stenosis	rs348330	A	G	0.631	-0.0122	0.002	3.03599e-10	0.00258182	0.0155393	0.868041	13.9062
Fasting Glucose	Calcific Aortic Valvular Stenosis	rs35889227	T	G	0.617	-0.013	0.0019	3.36504e-10	-0.0159736	0.0154177	0.300176	16.0254
Fasting Glucose	Calcific Aortic Valvular Stenosis	rs3778321	A	G	0.176	-0.0186	0.0021	3.15718e-17	-0.00881587	0.0178945	0.622254	20.1332
Fasting Glucose	Calcific Aortic Valvular Stenosis	rs3829109	A	G	0.276	-0.0163	0.002	1.08693e-15	-0.0228607	0.0154961	0.140144	21.3046
Fasting Glucose	Calcific Aortic Valvular Stenosis	rs3842753	G	T	0.72	-0.0134	0.0022	2.84099e-09	-0.017365	0.018192	0.33981	14.5257
Fasting Glucose	Calcific Aortic Valvular Stenosis	rs4862423	T	C	0.401	0.0123	0.0019	4.44703e-10	0.0192373	0.0152587	0.2074	14.582
Fasting Glucose	Calcific Aortic Valvular Stenosis	rs537183	T	C	0.64	0.0663	0.0017	1e-200	0.00450522	0.0156643	0.773644	407.187
Fasting Glucose	Calcific Aortic Valvular Stenosis	rs58925536	T	C	0.032	0.0306	0.0053	5.82103e-09	0.0372366	0.0543139	0.492977	11.6385
Fasting Glucose	Calcific Aortic Valvular Stenosis	rs6113722	A	G	0.066	-0.0424	0.0044	7.65949e-25	-0.00700524	0.0393436	0.858681	44.4757
Fasting Glucose	Calcific Aortic Valvular Stenosis	rs6489811	G	A	0.512	0.011	0.0018	3.26701e-09	-0.0113979	0.0152051	0.453488	12.1313
Fasting Glucose	Calcific Aortic Valvular Stenosis	rs6538804	G	C	0.377	-0.0142	0.0019	9.41239e-14	-0.00847103	0.015505	0.584832	19.0043
Fasting Glucose	Calcific Aortic Valvular Stenosis	rs6598541	G	A	0.648	-0.0114	0.0017	4.12382e-12	0.0388027	0.0155364	0.0125063	11.8948
Fasting Glucose	Calcific Aortic Valvular Stenosis	rs6662924	A	C	0.198	0.0143	0.0023	3.34103e-10	-0.0543267	0.0187363	0.00373706	13.03
Fasting Glucose	Calcific Aortic Valvular Stenosis	rs6808574	C	T	0.606	0.0127	0.0017	7.20941e-14	0.0243419	0.0152139	0.109603	15.453
Fasting Glucose	Calcific Aortic Valvular Stenosis	rs7012637	A	G	0.47	-0.018	0.0017	9.74541e-25	0.0383268	0.01487	0.00995314	32.3887
Fasting Glucose	Calcific Aortic Valvular Stenosis	rs7095788	T	C	0.358	-0.0106	0.0018	1.97601e-09	-0.0477177	0.0158992	0.00268869	10.3623
Fasting Glucose	Calcific Aortic Valvular Stenosis	rs7163757	T	C	0.433	-0.0217	0.0016	2.64119e-36	-0.0449892	0.0148821	0.00250248	46.3976
Fasting Glucose	Calcific Aortic Valvular Stenosis	rs7178572	G	A	0.679	0.0121	0.0018	7.08598e-10	0.0200455	0.0158691	0.206526	12.8049
Fasting Glucose	Calcific Aortic Valvular Stenosis	rs7708285	A	G	0.686	-0.0133	0.0019	1.253e-09	0.00264242	0.0178553	0.88235	15.2895
Fasting Glucose	Calcific Aortic Valvular Stenosis	rs77981966	T	C	0.055	-0.0246	0.0035	1.58016e-14	-0.0124986	0.0415847	0.763753	12.6211
Fasting Glucose	Calcific Aortic Valvular Stenosis	rs78132593	A	C	0.203	-0.0147	0.0022	2.59801e-10	0.0387579	0.0188406	0.0396725	14.0289
Fasting Glucose	Calcific Aortic Valvular Stenosis	rs7903146	T	C	0.307	0.0259	0.0019	1.9948e-35	0.00484605	0.0185745	0.794171	57.2795
Fasting Glucose	Calcific Aortic Valvular Stenosis	rs878521	A	G	0.249	0.0549	0.002	2.6485e-174	0.0105097	0.0182873	0.565494	226.401
Fasting Glucose	Calcific Aortic Valvular Stenosis	rs9348441	A	T	0.272	0.0176	0.0018	4.40251e-20	0.0108148	0.0157136	0.491298	24.6141
Fasting Glucose	Calcific Aortic Valvular Stenosis	rs9650069	T	C	0.284	-0.0286	0.0018	8.30615e-58	-0.0209002	0.0152966	0.171836	66.7594

## Sheet: Table S3
Table S3 The reverse MR for DM, glycemic traits on the risk of vascular and valvular calcifications
Expoure	Outcome	Methods	nSNP	p	OR (95% CI)	Egger intercept (pvalue)
Coronary Artery Calcification	Type 2 Diabetes Mellitus	IVW	2	0.280491	0.958(0.886, 1.036)	/
Calcific Aortic Valvular Stenosis	Type 2 Diabetes Mellitus	IVW	17	0.194414	1.024(0.988, 1.061)	0.132445
Coronary Artery Calcification	Glycated Hemoglobin	IVW	6	0.733081	0.997(0.978, 1.016)	0.994388
Calcific Aortic Valvular Stenosis	Glycated Hemoglobin	IVW	18	0.444506	1.005(0.993, 1.017)	0.848427
Coronary Artery Calcification	Fasting Insulin	IVW	6	0.0665914	0.988(0.975, 1.001)	0.179496
Calcific Aortic Valvular Stenosis	Fasting Insulin	IVW	21	0.380322	0.996(0.988, 1.005)	0.777542
Coronary Artery Calcification	Fasting Glucose	IVW	6	0.67774	0.997(0.985, 1.01)	0.169952
Calcific Aortic Valvular Stenosis	Fasting Glucose	IVW	20	0.0153064	1.01(1.002, 1.018)	0.959016

## Sheet: Table S4
Table S4 Instrumental variables used in reverse MR analysis for DM, glycemic traits with the risk of vascular and valvular calcifications
Expoure	Outcome	SNP	Effect allele	Other allele	EAF	Exposure			Outcome			F-statistics
						BETA	SE	Pvalue	BETA	SE	Pvalue
Coronary Artery Calcification	Type 2 Diabetes Mellitus	rs674746	T	A	0.1009	-0.182	0.0313	6.043e-09	-0.0073	0.0126	0.5654	162.627
Coronary Artery Calcification	Type 2 Diabetes Mellitus	rs9349379	G	A	0.4098	0.2235	0.0206	2.535e-27	-0.0138	0.0074	0.0622401	631.52
Calcific Aortic Valvular Stenosis	Type 2 Diabetes Mellitus	rs10455872	G	A	0.0461806	0.367078	0.0317188	5.65588e-31	0.0264	0.0149	0.0756693	133.932
Calcific Aortic Valvular Stenosis	Type 2 Diabetes Mellitus	rs10744645	C	T	0.794105	0.106753	0.0187292	1.19925e-08	-0.005	0.0107	0.641	32.4879
Calcific Aortic Valvular Stenosis	Type 2 Diabetes Mellitus	rs10770612	G	A	0.238322	-0.115982	0.0178776	8.72369e-11	-0.0057	0.0097	0.558799	42.0884
Calcific Aortic Valvular Stenosis	Type 2 Diabetes Mellitus	rs17550940	C	A	0.37051	0.109948	0.0152011	4.72716e-13	0.003	0.0087	0.7304	52.3148
Calcific Aortic Valvular Stenosis	Type 2 Diabetes Mellitus	rs17774047	T	C	0.234904	-0.103489	0.0177453	5.47873e-09	0.0113	0.0101	0.265	34.0112
Calcific Aortic Valvular Stenosis	Type 2 Diabetes Mellitus	rs1800797	G	A	0.472806	-0.122011	0.0148384	1.99022e-16	-0.0111	0.008	0.1667	67.612
Calcific Aortic Valvular Stenosis	Type 2 Diabetes Mellitus	rs1819631	T	G	0.59245	-0.0832245	0.0149655	2.68077e-08	-0.0116	0.0081	0.1507	30.9257
Calcific Aortic Valvular Stenosis	Type 2 Diabetes Mellitus	rs2246363	A	G	0.761287	0.139468	0.017765	4.13619e-15	-0.0072	0.0091	0.4264	61.6338
Calcific Aortic Valvular Stenosis	Type 2 Diabetes Mellitus	rs309306	T	C	0.437198	-0.104709	0.0149954	2.89534e-12	0.0071	0.008	0.3742	48.7587
Calcific Aortic Valvular Stenosis	Type 2 Diabetes Mellitus	rs4129225	T	C	0.367148	-0.0849382	0.015458	3.9121e-08	0.006	0.0083	0.4716	30.1925
Calcific Aortic Valvular Stenosis	Type 2 Diabetes Mellitus	rs528789	A	T	0.397994	0.0980898	0.0150943	8.11521e-11	-0.006	0.0081	0.4608	42.2301
Calcific Aortic Valvular Stenosis	Type 2 Diabetes Mellitus	rs6702619	G	T	0.481222	0.156661	0.0148064	3.66438e-26	0.0098	0.0077	0.205	111.95
Calcific Aortic Valvular Stenosis	Type 2 Diabetes Mellitus	rs7202596	T	G	0.571063	0.0987091	0.0150379	5.23842e-11	-0.0032	0.008	0.6849	43.0864
Calcific Aortic Valvular Stenosis	Type 2 Diabetes Mellitus	rs7333607	G	A	0.254868	0.0956924	0.0167655	1.1452e-08	-0.0033	0.0091	0.7165	32.5778
Calcific Aortic Valvular Stenosis	Type 2 Diabetes Mellitus	rs78707515	A	G	0.219555	0.0970056	0.0176668	4.00037e-08	0.0012	0.0094	0.8996	30.1493
Calcific Aortic Valvular Stenosis	Type 2 Diabetes Mellitus	rs938087	C	T	0.502778	-0.0870288	0.0148007	4.10166e-09	0.0037	0.0071	0.6003	34.5749
Calcific Aortic Valvular Stenosis	Type 2 Diabetes Mellitus	rs99780	T	C	0.413874	-0.10405	0.0150682	5.00956e-12	-0.0185	0.0081	0.02201	47.6828
Coronary Artery Calcification	Glycated Hemoglobin	rs11063120	G	A	0.78	0.1517	0.0264	8.761e-09	0.0056	0.0026	0.0281203	208.918
Coronary Artery Calcification	Glycated Hemoglobin	rs41290120	A	G	0.0429	-0.3647	0.0541	1.547e-11	-0.0089	0.0053	0.0956291	274.274
Coronary Artery Calcification	Glycated Hemoglobin	rs4887109	T	C	0.3823	-0.1417	0.0236	1.887e-09	0.0011	0.0023	0.6478	251.248
Coronary Artery Calcification	Glycated Hemoglobin	rs674746	T	A	0.1009	-0.182	0.0313	6.043e-09	0.0016	0.0032	0.6271	162.627
Coronary Artery Calcification	Glycated Hemoglobin	rs72780181	G	A	0.0359	0.3815	0.0652	4.775e-09	-0.001	0.0063	0.8713	252.774
Coronary Artery Calcification	Glycated Hemoglobin	rs9349379	G	A	0.4098	0.2235	0.0206	2.535e-27	-0.0054	0.0021	0.01087	631.52
Calcific Aortic Valvular Stenosis	Glycated Hemoglobin	rs10744645	C	T	0.794105	0.106753	0.0187292	1.19925e-08	0.0055	0.0025	0.0305598	32.4879
Calcific Aortic Valvular Stenosis	Glycated Hemoglobin	rs10770612	G	A	0.238322	-0.115982	0.0178776	8.72369e-11	-0.0057	0.0025	0.02073	42.0884
Calcific Aortic Valvular Stenosis	Glycated Hemoglobin	rs117733303	G	A	0.0108889	0.434197	0.063832	1.03039e-11	0.0073	0.0052	0.1583	46.2697
Calcific Aortic Valvular Stenosis	Glycated Hemoglobin	rs143466522	A	G	0.0145781	0.344569	0.0568131	1.31981e-09	-0.0098	0.0143	0.490601	36.7837
Calcific Aortic Valvular Stenosis	Glycated Hemoglobin	rs17550940	C	A	0.37051	0.109948	0.0152011	4.72716e-13	0.0022	0.0023	0.3479	52.3148
Calcific Aortic Valvular Stenosis	Glycated Hemoglobin	rs17774047	T	C	0.234904	-0.103489	0.0177453	5.47873e-09	0.0029	0.003	0.3322	34.0112
Calcific Aortic Valvular Stenosis	Glycated Hemoglobin	rs1800797	G	A	0.472806	-0.122011	0.0148384	1.99022e-16	-0.0018	0.0023	0.4471	67.612
Calcific Aortic Valvular Stenosis	Glycated Hemoglobin	rs1819631	T	G	0.59245	-0.0832245	0.0149655	2.68077e-08	0.0033	0.0022	0.1334	30.9257
Calcific Aortic Valvular Stenosis	Glycated Hemoglobin	rs2246363	A	G	0.761287	0.139468	0.017765	4.13619e-15	-0.0048	0.0024	0.04635	61.6338
Calcific Aortic Valvular Stenosis	Glycated Hemoglobin	rs309306	T	C	0.437198	-0.104709	0.0149954	2.89534e-12	-0.0003	0.0021	0.8828	48.7587
Calcific Aortic Valvular Stenosis	Glycated Hemoglobin	rs4129225	T	C	0.367148	-0.0849382	0.015458	3.9121e-08	-0.0016	0.0022	0.4692	30.1925
Calcific Aortic Valvular Stenosis	Glycated Hemoglobin	rs528789	A	T	0.397994	0.0980898	0.0150943	8.11521e-11	-0.0017	0.0021	0.4154	42.2301
Calcific Aortic Valvular Stenosis	Glycated Hemoglobin	rs62012629	A	C	0.366904	0.0981424	0.0152832	1.3485e-10	0.0026	0.0023	0.2663	41.2368
Calcific Aortic Valvular Stenosis	Glycated Hemoglobin	rs6702619	G	T	0.481222	0.156661	0.0148064	3.66438e-26	-0.0023	0.0023	0.3076	111.95
Calcific Aortic Valvular Stenosis	Glycated Hemoglobin	rs7202596	T	G	0.571063	0.0987091	0.0150379	5.23842e-11	-0.0013	0.0021	0.542099	43.0864
Calcific Aortic Valvular Stenosis	Glycated Hemoglobin	rs7333607	G	A	0.254868	0.0956924	0.0167655	1.1452e-08	0.0035	0.0025	0.1637	32.5778
Calcific Aortic Valvular Stenosis	Glycated Hemoglobin	rs78707515	A	G	0.219555	0.0970056	0.0176668	4.00037e-08	0.0002	0.0024	0.9366	30.1493
Calcific Aortic Valvular Stenosis	Glycated Hemoglobin	rs938087	C	T	0.502778	-0.0870288	0.0148007	4.10166e-09	-0.0004	0.002	0.8396	34.5749
Coronary Artery Calcification	Fasting Insulin	rs11063120	G	A	0.78	0.1517	0.0264	8.761e-09	0.0014	0.0028	0.4827	208.918
Coronary Artery Calcification	Fasting Insulin	rs41290120	A	G	0.0429	-0.3647	0.0541	1.547e-11	0.012	0.006	0.0674295	274.274
Coronary Artery Calcification	Fasting Insulin	rs4887109	T	C	0.3823	-0.1417	0.0236	1.887e-09	-0.0021	0.0022	0.1703	251.248
Coronary Artery Calcification	Fasting Insulin	rs674746	T	A	0.1009	-0.182	0.0313	6.043e-09	0.0055	0.0032	0.1151	162.627
Coronary Artery Calcification	Fasting Insulin	rs72780181	G	A	0.0359	0.3815	0.0652	4.775e-09	-0.003	0.0055	0.4772	252.774
Coronary Artery Calcification	Fasting Insulin	rs9349379	G	A	0.4098	0.2235	0.0206	2.535e-27	-0.0038	0.0019	0.0209098	631.52
Calcific Aortic Valvular Stenosis	Fasting Insulin	rs10455872	G	A	0.0461806	0.367078	0.0317188	5.65588e-31	0.0042	0.0048	0.3913	133.932
Calcific Aortic Valvular Stenosis	Fasting Insulin	rs10744645	C	T	0.794105	0.106753	0.0187292	1.19925e-08	0.0006	0.0029	0.8257	32.4879
Calcific Aortic Valvular Stenosis	Fasting Insulin	rs10770612	G	A	0.238322	-0.115982	0.0178776	8.72369e-11	0.0024	0.0027	0.3823	42.0884
Calcific Aortic Valvular Stenosis	Fasting Insulin	rs117733303	G	A	0.0108889	0.434197	0.063832	1.03039e-11	-0.0086	0.0077	0.1379	46.2697
Calcific Aortic Valvular Stenosis	Fasting Insulin	rs143466522	A	G	0.0145781	0.344569	0.0568131	1.31981e-09	-0.0214	0.0139	0.2174	36.7837
Calcific Aortic Valvular Stenosis	Fasting Insulin	rs17550940	C	A	0.37051	0.109948	0.0152011	4.72716e-13	0.0016	0.0022	0.3598	52.3148
Calcific Aortic Valvular Stenosis	Fasting Insulin	rs17774047	T	C	0.234904	-0.103489	0.0177453	5.47873e-09	-0.0001	0.0027	0.683299	34.0112
Calcific Aortic Valvular Stenosis	Fasting Insulin	rs1800797	G	A	0.472806	-0.122011	0.0148384	1.99022e-16	0.0001	0.0021	0.8909	67.612
Calcific Aortic Valvular Stenosis	Fasting Insulin	rs1819631	T	G	0.59245	-0.0832245	0.0149655	2.68077e-08	-0.0004	0.0021	0.9644	30.9257
Calcific Aortic Valvular Stenosis	Fasting Insulin	rs2246363	A	G	0.761287	0.139468	0.017765	4.13619e-15	-0.0015	0.0023	0.623199	61.6338
Calcific Aortic Valvular Stenosis	Fasting Insulin	rs309306	T	C	0.437198	-0.104709	0.0149954	2.89534e-12	0.0016	0.002	0.815	48.7587
Calcific Aortic Valvular Stenosis	Fasting Insulin	rs3129945	A	G	0.246369	0.105838	0.0169309	4.07418e-10	-0.0044	0.0027	0.1263	39.0772
Calcific Aortic Valvular Stenosis	Fasting Insulin	rs4129225	T	C	0.367148	-0.0849382	0.015458	3.9121e-08	-0.0015	0.0022	0.5497	30.1925
Calcific Aortic Valvular Stenosis	Fasting Insulin	rs528789	A	T	0.397994	0.0980898	0.0150943	8.11521e-11	-0.0023	0.0021	0.3978	42.2301
Calcific Aortic Valvular Stenosis	Fasting Insulin	rs62012629	A	C	0.366904	0.0981424	0.0152832	1.3485e-10	0.0007	0.0026	0.4295	41.2368
Calcific Aortic Valvular Stenosis	Fasting Insulin	rs6702619	G	T	0.481222	0.156661	0.0148064	3.66438e-26	0.0003	0.002	0.4827	111.95
Calcific Aortic Valvular Stenosis	Fasting Insulin	rs7202596	T	G	0.571063	0.0987091	0.0150379	5.23842e-11	-0.0037	0.0021	0.0753494	43.0864
Calcific Aortic Valvular Stenosis	Fasting Insulin	rs7333607	G	A	0.254868	0.0956924	0.0167655	1.1452e-08	0.0027	0.0025	0.1814	32.5778
Calcific Aortic Valvular Stenosis	Fasting Insulin	rs78707515	A	G	0.219555	0.0970056	0.0176668	4.00037e-08	0.0013	0.0026	0.9686	30.1493
Calcific Aortic Valvular Stenosis	Fasting Insulin	rs938087	C	T	0.502778	-0.0870288	0.0148007	4.10166e-09	-0.0029	0.0019	0.1014	34.5749
Calcific Aortic Valvular Stenosis	Fasting Insulin	rs99780	T	C	0.413874	-0.10405	0.0150682	5.00956e-12	0.0026	0.0019	0.0465801	47.6828
Coronary Artery Calcification	Fasting Glucose	rs11063120	G	A	0.78	0.1517	0.0264	8.761e-09	0.0008	0.0025	0.888	208.918
Coronary Artery Calcification	Fasting Glucose	rs41290120	A	G	0.0429	-0.3647	0.0541	1.547e-11	0.0022	0.0052	0.9365	274.274
Coronary Artery Calcification	Fasting Glucose	rs4887109	T	C	0.3823	-0.1417	0.0236	1.887e-09	-0.0041	0.002	0.0296401	251.248
Coronary Artery Calcification	Fasting Glucose	rs674746	T	A	0.1009	-0.182	0.0313	6.043e-09	0.0043	0.0029	0.1514	162.627
Coronary Artery Calcification	Fasting Glucose	rs72780181	G	A	0.0359	0.3815	0.0652	4.775e-09	-0.005	0.005	0.3753	252.774
Coronary Artery Calcification	Fasting Glucose	rs9349379	G	A	0.4098	0.2235	0.0206	2.535e-27	-0.0009	0.0017	0.4507	631.52
Calcific Aortic Valvular Stenosis	Fasting Glucose	rs10455872	G	A	0.0461806	0.367078	0.0317188	5.65588e-31	0.0084	0.0043	0.1297	133.932
Calcific Aortic Valvular Stenosis	Fasting Glucose	rs10744645	C	T	0.794105	0.106753	0.0187292	1.19925e-08	0.0011	0.0025	0.9058	32.4879
Calcific Aortic Valvular Stenosis	Fasting Glucose	rs10770612	G	A	0.238322	-0.115982	0.0178776	8.72369e-11	0.0002	0.0023	0.9487	42.0884
Calcific Aortic Valvular Stenosis	Fasting Glucose	rs117733303	G	A	0.0108889	0.434197	0.063832	1.03039e-11	0.0012	0.0069	0.6725	46.2697
Calcific Aortic Valvular Stenosis	Fasting Glucose	rs143466522	A	G	0.0145781	0.344569	0.0568131	1.31981e-09	-0.0017	0.0135	0.9005	36.7837
Calcific Aortic Valvular Stenosis	Fasting Glucose	rs17550940	C	A	0.37051	0.109948	0.0152011	4.72716e-13	0.003	0.0019	0.3899	52.3148
Calcific Aortic Valvular Stenosis	Fasting Glucose	rs17774047	T	C	0.234904	-0.103489	0.0177453	5.47873e-09	-0.0001	0.0023	1	34.0112
Calcific Aortic Valvular Stenosis	Fasting Glucose	rs1800797	G	A	0.472806	-0.122011	0.0148384	1.99022e-16	-0.0014	0.0018	0.4086	67.612
Calcific Aortic Valvular Stenosis	Fasting Glucose	rs1819631	T	G	0.59245	-0.0832245	0.0149655	2.68077e-08	0.0008	0.0019	0.3369	30.9257
Calcific Aortic Valvular Stenosis	Fasting Glucose	rs2246363	A	G	0.761287	0.139468	0.017765	4.13619e-15	0.0018	0.0021	0.279	61.6338
Calcific Aortic Valvular Stenosis	Fasting Glucose	rs309306	T	C	0.437198	-0.104709	0.0149954	2.89534e-12	-0.0019	0.0018	0.1465	48.7587
Calcific Aortic Valvular Stenosis	Fasting Glucose	rs3129945	A	G	0.246369	0.105838	0.0169309	4.07418e-10	-0.0014	0.0022	1	39.0772
Calcific Aortic Valvular Stenosis	Fasting Glucose	rs4129225	T	C	0.367148	-0.0849382	0.015458	3.9121e-08	0.0001	0.002	0.9395	30.1925
Calcific Aortic Valvular Stenosis	Fasting Glucose	rs528789	A	T	0.397994	0.0980898	0.0150943	8.11521e-11	0.0025	0.0019	0.1426	42.2301
Calcific Aortic Valvular Stenosis	Fasting Glucose	rs62012629	A	C	0.366904	0.0981424	0.0152832	1.3485e-10	0.0054	0.0022	0.006574	41.2368
Calcific Aortic Valvular Stenosis	Fasting Glucose	rs6702619	G	T	0.481222	0.156661	0.0148064	3.66438e-26	-0.0014	0.0018	0.1543	111.95
Calcific Aortic Valvular Stenosis	Fasting Glucose	rs7202596	T	G	0.571063	0.0987091	0.0150379	5.23842e-11	0.0005	0.0019	0.9586	43.0864
Calcific Aortic Valvular Stenosis	Fasting Glucose	rs7333607	G	A	0.254868	0.0956924	0.0167655	1.1452e-08	0.0017	0.0023	0.186	32.5778
Calcific Aortic Valvular Stenosis	Fasting Glucose	rs78707515	A	G	0.219555	0.0970056	0.0176668	4.00037e-08	0.0016	0.0022	0.3589	30.1493
Calcific Aortic Valvular Stenosis	Fasting Glucose	rs938087	C	T	0.502778	-0.0870288	0.0148007	4.10166e-09	-0.0004	0.0017	0.8847	34.5749

## Sheet: Table S5
Table S5 Two-step MR estimates of the effect of T2DM, HbA1c, and FG on calcium homeostasis
Expoure	Outcome	Methods	nSNP	β1	p	OR (95% CI)	Egger intercept (pvalue)	Cochrane Q (pvalue)	MR-PRESSO (pvalue)
Type 2 Diabetes Mellitus	Calcium levels	IVW	32	0.0333139	3.62166e-07	1.034(1.021, 1.047)	0.842608	0.00778246	1.66968e-05
		MR-Egger	32	0.0353398	0.0065968	1.036(1.012, 1.061)
		Weighted median	32	0.029893	7.62992e-05	1.03(1.015, 1.046)
		Weighted model	32	0.0291835	0.000670558	1.03(1.014, 1.045)
Type 2 Diabetes Mellitus	25-Hydroxyvitamin D	IVW	100	-0.0320338	2.3426e-10	0.968(0.959, 0.978)	0.699627	7.32745e-09	6.96928e-09
		MR-Egger	100	-0.0376164	0.0156646	0.963(0.935, 0.992)
		Weighted median	100	-0.0253939	4.24237e-05	0.975(0.963, 0.987)
		Weighted model	100	-0.00858671	0.658256	0.991(0.955, 1.03)
Type 2 Diabetes Mellitus	Fibroblast Growth Factor 23	IVW	113	-0.00124036	0.940782	0.999(0.967, 1.032)	0.351956	0.0890325	0.940914
		MR-Egger	113	-0.0330605	0.385178	0.967(0.898, 1.042)
		Weighted median	113	-0.0106873	0.65165	0.989(0.945, 1.036)
		Weighted model	113	-0.0230651	0.429917	0.977(0.923, 1.035)
Glycated Hemoglobin	Calcium levels	IVW	55	0.057472	0.000122266	1.059(1.029, 1.091)	0.625658	1.42464e-05	0.000323596
		MR-Egger	55	0.0693875	0.0186059	1.072(1.013, 1.134)
		Weighted median	55	0.0602182	0.00145121	1.062(1.023, 1.102)
		Weighted model	55	0.0628142	0.00232577	1.065(1.025, 1.107)
Glycated Hemoglobin	25-Hydroxyvitamin D	IVW	215	-0.00656983	0.365365	0.993(0.979, 1.008)	0.115025	5.64857e-15	0.366383
		MR-Egger	215	0.00644114	0.557012	1.006(0.985, 1.028)
		Weighted median	215	0.0139122	0.146293	1.014(0.995, 1.033)
		Weighted model	215	0.0111554	0.181128	1.011(0.995, 1.028)
Glycated Hemoglobin	Fibroblast Growth Factor 23	IVW	290	-0.0172679	0.482915	0.983(0.937, 1.031)	0.203015	0.984653	0.441513
		MR-Egger	290	-0.0563127	0.152666	0.945(0.875, 1.021)
		Weighted median	290	-0.0748455	0.129954	0.928(0.842, 1.022)
		Weighted model	290	-0.0640376	0.154401	0.938(0.859, 1.024)
Fasting Glucose	Calcium levels	IVW	14	0.200387	0.000216525	1.222(1.099, 1.359)	0.208884	0.00996967	0.00267558
		MR-Egger	14	0.386755	0.024085	1.472(1.097, 1.975)
		Weighted median	14	0.258839	4.41654e-06	1.295(1.16, 1.447)
		Weighted model	14	0.267119	0.00173804	1.306(1.143, 1.493)
Fasting Glucose	25-Hydroxyvitamin D	IVW	51	-0.108204	8.38288e-08	0.897(0.863, 0.934)	0.497769	0.000684481	2.13044e-06
		MR-Egger	51	-0.083769	0.047109	0.92(0.848, 0.997)
		Weighted median	51	-0.0828907	0.00132362	0.92(0.875, 0.968)
		Weighted model	51	-0.0913752	0.000829726	0.913(0.868, 0.96)
Fasting Glucose	Fibroblast Growth Factor 23	IVW	55	-0.0572455	0.443938	0.944(0.816, 1.093)	0.438365	0.59529	0.433769
		MR-Egger	55	-0.164274	0.297521	0.849(0.625, 1.152)
		Weighted median	55	0.0650198	0.575293	1.067(0.85, 1.34)
		Weighted model	55	0.0136528	0.923208	1.014(0.769, 1.336)

## Sheet: Table S6
Table S6 Instrumental variables used in two-step MR analysis for T2DM, HbA1c, and FG with calcium homeostasis
Expoure	Outcome	SNP	Effect allele	Other allele	EAF	Exposure			Outcome			F-statistics
						BETA	SE	Pvalue	BETA	SE	Pvalue
Type 2 Diabetes Mellitus	Calcium levels	rs10077431	A	C	0.214668	-0.0487	0.0089	4.75e-08	-0.00391383	0.00260747	0.17	50.3312
Type 2 Diabetes Mellitus	Calcium levels	rs1050226	G	A	0.406792	-0.0491	0.0074	3.34e-11	-0.00227376	0.00217884	0.24	73.2588
Type 2 Diabetes Mellitus	Calcium levels	rs1063355	G	T	0.602436	0.0709	0.0079	3.72e-19	-0.00223883	0.00312415	0.39	151.799
Type 2 Diabetes Mellitus	Calcium levels	rs10830963	G	C	0.275768	0.0909	0.008	5.85e-30	0.00628521	0.00239505	0.00519996	208.256
Type 2 Diabetes Mellitus	Calcium levels	rs10842994	T	C	0.197025	-0.0755	0.0091	1.02e-16	-0.00382925	0.00269013	0.21	113.635
Type 2 Diabetes Mellitus	Calcium levels	rs11107116	T	G	0.219714	0.0467	0.0085	3.75e-08	0.000484533	0.00258294	0.82	47.0632
Type 2 Diabetes Mellitus	Calcium levels	rs11257655	T	C	0.206773	0.0737	0.0087	1.97e-17	0.0050137	0.00263866	0.0870001	112.257
Type 2 Diabetes Mellitus	Calcium levels	rs11708067	G	A	0.23899	-0.0965	0.0086	5.93e-29	-0.00867195	0.00248494	0.00015	213.752
Type 2 Diabetes Mellitus	Calcium levels	rs12299509	G	A	0.478622	0.0467	0.0073	2.09e-10	0.00249357	0.00214885	0.23	68.5273
Type 2 Diabetes Mellitus	Calcium levels	rs12910825	G	A	0.360391	0.0517	0.0074	2.16e-12	0.00089147	0.00230662	0.630001	77.592
Type 2 Diabetes Mellitus	Calcium levels	rs12970134	A	G	0.26512	0.0555	0.008	5.31e-12	0.000858507	0.00243054	0.73	75.575
Type 2 Diabetes Mellitus	Calcium levels	rs1801214	T	C	0.599585	0.0903	0.0074	5.52e-34	0.000642946	0.00221847	0.59	247.202
Type 2 Diabetes Mellitus	Calcium levels	rs2237892	T	C	0.0624896	-0.096	0.0157	8.75e-10	-0.00497772	0.00437122	0.34	67.9841
Type 2 Diabetes Mellitus	Calcium levels	rs2246618	T	C	0.307253	0.0513	0.0084	1.2e-09	-0.0052671	0.00316374	0.14	70.5349
Type 2 Diabetes Mellitus	Calcium levels	rs2294120	G	A	0.455879	-0.0443	0.0079	1.62e-08	-0.0014409	0.00216706	0.34	61.2897
Type 2 Diabetes Mellitus	Calcium levels	rs2796441	A	G	0.416458	-0.0715	0.0073	1.96e-22	-0.00439667	0.00216901	0.04	156.656
Type 2 Diabetes Mellitus	Calcium levels	rs2867125	C	T	0.827825	0.0601	0.0096	4.33e-10	-0.00571952	0.00282211	0.0420001	64.8211
Type 2 Diabetes Mellitus	Calcium levels	rs2925979	C	T	0.70085	-0.0534	0.0078	9.06e-12	-0.00173707	0.002341	0.33	75.2884
Type 2 Diabetes Mellitus	Calcium levels	rs3217992	T	C	0.369901	0.0527	0.0073	7.23e-13	0.00316414	0.00222259	0.0850002	81.5248
Type 2 Diabetes Mellitus	Calcium levels	rs340874	C	T	0.563904	0.0626	0.0073	8.41e-18	0.00461322	0.00215683	0.0219999	121.447
Type 2 Diabetes Mellitus	Calcium levels	rs3802177	A	G	0.311281	-0.1217	0.008	2.32e-52	-0.00914119	0.00231815	6.90001e-05	401.933
Type 2 Diabetes Mellitus	Calcium levels	rs4812829	A	G	0.160871	0.0532	0.0095	2.44e-08	0.00280679	0.00293071	0.33	48.0921
Type 2 Diabetes Mellitus	Calcium levels	rs516946	C	T	0.760633	0.0824	0.0085	3.16e-22	0.00107835	0.00254527	0.9	155.876
Type 2 Diabetes Mellitus	Calcium levels	rs5215	T	C	0.639941	-0.0678	0.0073	2.08882e-20	0.000813754	0.00224981	0.74	133.507
Type 2 Diabetes Mellitus	Calcium levels	rs576674	A	G	0.832515	-0.0654	0.0097	1.79184e-11	-0.0016728	0.00287085	0.47	75.1023
Type 2 Diabetes Mellitus	Calcium levels	rs6795735	T	C	0.410912	-0.0558	0.0073	1.63005e-14	-0.00261317	0.00217259	0.23	94.9433
Type 2 Diabetes Mellitus	Calcium levels	rs7177055	A	G	0.718289	0.0647	0.0079	2.746e-16	-0.00172333	0.00238187	0.34	106.723
Type 2 Diabetes Mellitus	Calcium levels	rs7561798	G	A	0.482171	0.04	0.0072	2.79402e-08	0.00145364	0.00215126	0.5	50.2882
Type 2 Diabetes Mellitus	Calcium levels	rs7729395	T	C	0.0509409	0.1373	0.016	1.10103e-17	0.00150722	0.00481722	0.84	114.843
Type 2 Diabetes Mellitus	Calcium levels	rs7903146	T	C	0.291585	0.3059	0.0077	1e-200	0.00883507	0.00235655	6.69993e-05	2528.98
Type 2 Diabetes Mellitus	Calcium levels	rs8068804	A	G	0.325097	0.0587	0.0078	4.41062e-14	-0.00506387	0.00229647	0.0280001	95.2356
Type 2 Diabetes Mellitus	Calcium levels	rs9940149	A	G	0.178556	-0.058	0.0095	9.29095e-10	-0.00835798	0.00279663	0.00109999	62.1225
Type 2 Diabetes Mellitus	25-Hydroxyvitamin D	rs10077431	A	C	0.214668	-0.0487	0.0089	4.75e-08	-0.00079703	0.00248776	0.74868	50.3312
Type 2 Diabetes Mellitus	25-Hydroxyvitamin D	rs10087241	A	G	0.594893	-0.0475	0.008	2.8e-09	0.00635834	0.00208129	0.00225061	68.4668
Type 2 Diabetes Mellitus	25-Hydroxyvitamin D	rs10114341	C	T	0.440754	-0.0409	0.0072	1.15e-08	-0.00087988	0.00204703	0.667317	51.9058
Type 2 Diabetes Mellitus	25-Hydroxyvitamin D	rs1050226	G	A	0.406792	-0.0491	0.0074	3.34e-11	0.00460609	0.00206506	0.0257152	73.2588
Type 2 Diabetes Mellitus	25-Hydroxyvitamin D	rs1061813	A	G	0.537119	-0.0429	0.0073	3.37e-09	0.000404366	0.00203922	0.842814	57.6055
Type 2 Diabetes Mellitus	25-Hydroxyvitamin D	rs10740322	A	G	0.687104	0.0477	0.0085	2.11e-08	3.78265e-06	0.00220197	0.998629	61.588
Type 2 Diabetes Mellitus	25-Hydroxyvitamin D	rs10811661	C	T	0.173605	-0.1569	0.0098	4.13e-58	0.0103694	0.00268178	0.000110347	447.39
Type 2 Diabetes Mellitus	25-Hydroxyvitamin D	rs10842994	T	C	0.197025	-0.0755	0.0091	1.02e-16	0.0037104	0.00255246	0.146041	113.635
Type 2 Diabetes Mellitus	25-Hydroxyvitamin D	rs10974438	C	A	0.351215	0.0591	0.0075	3.01e-15	0.00205383	0.00213367	0.335758	100.266
Type 2 Diabetes Mellitus	25-Hydroxyvitamin D	rs11098676	C	T	0.787639	0.054	0.0096	2.03e-08	-0.00475099	0.0024854	0.0559332	61.408
Type 2 Diabetes Mellitus	25-Hydroxyvitamin D	rs11107116	T	G	0.219714	0.0467	0.0085	3.75e-08	-0.00381762	0.00244764	0.118828	47.0632
Type 2 Diabetes Mellitus	25-Hydroxyvitamin D	rs1111875	T	C	0.408262	-0.0948	0.0072	3.61e-39	0.00777764	0.00206444	0.000164934	274.275
Type 2 Diabetes Mellitus	25-Hydroxyvitamin D	rs11257655	T	C	0.206773	0.0737	0.0087	1.97e-17	-0.00177845	0.00250114	0.477049	112.257
Type 2 Diabetes Mellitus	25-Hydroxyvitamin D	rs1127655	T	C	0.529064	-0.0438	0.0079	2.47e-08	0.00241195	0.00203681	0.236343	60.179
Type 2 Diabetes Mellitus	25-Hydroxyvitamin D	rs11708067	G	A	0.23899	-0.0965	0.0086	5.93e-29	-0.00080946	0.00237387	0.733113	213.752
Type 2 Diabetes Mellitus	25-Hydroxyvitamin D	rs11925227	A	G	0.183439	-0.0534	0.0095	2.25e-08	0.000784806	0.0026468	0.76684	53.7707
Type 2 Diabetes Mellitus	25-Hydroxyvitamin D	rs11926707	C	T	0.625556	0.0463	0.0082	1.69e-08	0.00102345	0.00211412	0.628313	63.2212
Type 2 Diabetes Mellitus	25-Hydroxyvitamin D	rs12088739	G	A	0.0898481	-0.0884	0.013	9.79e-12	0.0115552	0.00355744	0.00116148	80.4812
Type 2 Diabetes Mellitus	25-Hydroxyvitamin D	rs12299509	G	A	0.478622	0.0467	0.0073	2.09e-10	0.00313447	0.00203299	0.123122	68.5273
Type 2 Diabetes Mellitus	25-Hydroxyvitamin D	rs12617659	T	C	0.147238	-0.0685	0.0103	2.83e-11	0.00745836	0.00286616	0.00926254	74.1912
Type 2 Diabetes Mellitus	25-Hydroxyvitamin D	rs12910825	G	A	0.360391	0.0517	0.0074	2.16e-12	-0.00662193	0.00211454	0.00173844	77.592
Type 2 Diabetes Mellitus	25-Hydroxyvitamin D	rs12945601	C	T	0.613603	-0.048	0.008	1.72e-09	-0.00284472	0.00210029	0.175596	68.7844
Type 2 Diabetes Mellitus	25-Hydroxyvitamin D	rs12970134	A	G	0.26512	0.0555	0.008	5.31e-12	-0.00414544	0.0022962	0.0710199	75.575
Type 2 Diabetes Mellitus	25-Hydroxyvitamin D	rs13239186	T	C	0.302029	0.0539	0.0085	2.7e-10	-0.00344785	0.00223341	0.122646	77.1272
Type 2 Diabetes Mellitus	25-Hydroxyvitamin D	rs13330951	G	A	0.488314	-0.0456	0.0081	1.54e-08	0.00381316	0.00203769	0.0613013	65.4177
Type 2 Diabetes Mellitus	25-Hydroxyvitamin D	rs13389219	T	C	0.394368	-0.0722	0.0074	2.11e-22	0.00488607	0.00207707	0.0186535	156.993
Type 2 Diabetes Mellitus	25-Hydroxyvitamin D	rs1496653	G	A	0.204782	-0.0769	0.0088	2.57e-18	0.00680513	0.00251866	0.00689493	121.361
Type 2 Diabetes Mellitus	25-Hydroxyvitamin D	rs16988333	G	A	0.0904035	-0.0745	0.013	9.17e-09	-0.00135001	0.00353369	0.702432	57.4586
Type 2 Diabetes Mellitus	25-Hydroxyvitamin D	rs17086692	T	G	0.313426	-0.0467	0.0084	2.48e-08	0.00175106	0.00219112	0.424197	59.0848
Type 2 Diabetes Mellitus	25-Hydroxyvitamin D	rs17168486	T	C	0.173603	0.0742	0.0094	2.18e-15	-0.00377295	0.00269855	0.162071	99.5066
Type 2 Diabetes Mellitus	25-Hydroxyvitamin D	rs17405722	A	G	0.0741526	0.087	0.0146	2.28e-09	-0.00837605	0.00386834	0.0303662	65.4286
Type 2 Diabetes Mellitus	25-Hydroxyvitamin D	rs17411031	G	C	0.261729	-0.045	0.0081	3.04e-08	-0.000557107	0.00230743	0.809214	49.2543
Type 2 Diabetes Mellitus	25-Hydroxyvitamin D	rs1758632	G	C	0.623407	0.0491	0.0081	1.36e-09	-0.00113992	0.00209406	0.586194	71.2706
Type 2 Diabetes Mellitus	25-Hydroxyvitamin D	rs17631783	T	C	0.26346	-0.0487	0.0089	3.95e-08	-0.00367515	0.00231496	0.112384	57.9403
Type 2 Diabetes Mellitus	25-Hydroxyvitamin D	rs17791513	G	A	0.0605985	-0.1027	0.0148	4.61e-12	-0.00128814	0.004273	0.763064	75.6114
Type 2 Diabetes Mellitus	25-Hydroxyvitamin D	rs1801214	T	C	0.599585	0.0903	0.0074	5.52e-34	0.0016385	0.0020724	0.429163	247.202
Type 2 Diabetes Mellitus	25-Hydroxyvitamin D	rs2237892	T	C	0.0624896	-0.096	0.0157	8.75e-10	-0.00223767	0.00416163	0.590791	67.9841
Type 2 Diabetes Mellitus	25-Hydroxyvitamin D	rs2246618	T	C	0.307253	0.0513	0.0084	1.2e-09	0.00408862	0.00219822	0.0628898	70.5349
Type 2 Diabetes Mellitus	25-Hydroxyvitamin D	rs2261181	T	C	0.09647	0.0985	0.0118	9.18e-17	-0.00917221	0.00344535	0.00776319	106.55
Type 2 Diabetes Mellitus	25-Hydroxyvitamin D	rs2294120	G	A	0.455879	-0.0443	0.0079	1.62e-08	0.000745505	0.00204311	0.715194	61.2897
Type 2 Diabetes Mellitus	25-Hydroxyvitamin D	rs2296173	G	A	0.212011	0.065	0.0087	7.66e-14	-0.00339401	0.00248189	0.171465	88.9059
Type 2 Diabetes Mellitus	25-Hydroxyvitamin D	rs2299383	T	C	0.423455	0.0412	0.0073	1.49e-08	0.000977434	0.00206623	0.636176	52.1683
Type 2 Diabetes Mellitus	25-Hydroxyvitamin D	rs243019	C	T	0.455831	0.0566	0.0071	2.29e-15	0.00072667	0.00204091	0.721802	100.109
Type 2 Diabetes Mellitus	25-Hydroxyvitamin D	rs2493394	G	A	0.107338	0.073	0.0113	1.15e-10	0.0020151	0.00327969	0.538938	64.2897
Type 2 Diabetes Mellitus	25-Hydroxyvitamin D	rs2796441	A	G	0.416458	-0.0715	0.0073	1.96e-22	0.00419573	0.0020575	0.0414267	156.656
Type 2 Diabetes Mellitus	25-Hydroxyvitamin D	rs2820426	G	A	0.610058	0.0521	0.0073	1.3e-12	-0.00290721	0.00209363	0.164955	81.3241
Type 2 Diabetes Mellitus	25-Hydroxyvitamin D	rs2867125	C	T	0.827825	0.0601	0.0096	4.33e-10	0.00641299	0.00268485	0.0169134	64.8211
Type 2 Diabetes Mellitus	25-Hydroxyvitamin D	rs2908282	A	G	0.177395	0.0552	0.0094	4.25e-09	-0.00758779	0.00265617	0.00428115	55.9769
Type 2 Diabetes Mellitus	25-Hydroxyvitamin D	rs2925979	C	T	0.70085	-0.0534	0.0078	9.06e-12	-0.00120613	0.00221419	0.58594	75.2884
Type 2 Diabetes Mellitus	25-Hydroxyvitamin D	rs2943656	G	A	0.635133	0.0902	0.0074	6.7e-34	-0.00520832	0.00211361	0.0137328	238.048
Type 2 Diabetes Mellitus	25-Hydroxyvitamin D	rs3217992	T	C	0.369901	0.0527	0.0073	7.23e-13	-0.000324668	0.00210177	0.877236	81.5248
Type 2 Diabetes Mellitus	25-Hydroxyvitamin D	rs340874	C	T	0.563904	0.0626	0.0073	8.41e-18	0.0015951	0.00204693	0.435823	121.447
Type 2 Diabetes Mellitus	25-Hydroxyvitamin D	rs348330	A	G	0.633451	-0.0487	0.0081	1.86e-09	0.0061207	0.00211819	0.00385745	69.3415
Type 2 Diabetes Mellitus	25-Hydroxyvitamin D	rs3802177	A	G	0.311281	-0.1217	0.008	2.32e-52	0.00798002	0.00219123	0.000270745	401.933
Type 2 Diabetes Mellitus	25-Hydroxyvitamin D	rs459193	G	A	0.745338	0.0711	0.0083	8.81e-18	-0.00725103	0.00233278	0.00188153	120.921
Type 2 Diabetes Mellitus	25-Hydroxyvitamin D	rs4622883	G	A	0.508544	-0.0435	0.0078	3.02e-08	-0.00124115	0.00203798	0.542519	59.5407
Type 2 Diabetes Mellitus	25-Hydroxyvitamin D	rs4686471	C	T	0.609775	0.0534	0.0081	4.28e-11	-0.000688964	0.00209771	0.742581	85.4611
Type 2 Diabetes Mellitus	25-Hydroxyvitamin D	rs4812829	A	G	0.160871	0.0532	0.0095	2.44e-08	-0.0010047	0.0027656	0.716391	48.0921
Type 2 Diabetes Mellitus	25-Hydroxyvitamin D	rs4823182	G	A	0.335748	0.0482	0.0077	3.36e-10	9.04979e-05	0.00215237	0.966462	65.2382
Type 2 Diabetes Mellitus	25-Hydroxyvitamin D	rs516946	C	T	0.760633	0.0824	0.0085	3.16e-22	0.00454483	0.0023807	0.0562587	155.876
Type 2 Diabetes Mellitus	25-Hydroxyvitamin D	rs5215	T	C	0.639941	-0.0678	0.0073	2.09e-20	0.00172359	0.00211414	0.414918	133.507
Type 2 Diabetes Mellitus	25-Hydroxyvitamin D	rs55966194	G	C	0.281312	-0.0526	0.0088	2.25e-09	0.00445796	0.00226103	0.0486497	70.4365
Type 2 Diabetes Mellitus	25-Hydroxyvitamin D	rs576674	A	G	0.832515	-0.0654	0.0097	1.79e-11	0.000233014	0.00271956	0.93172	75.1023
Type 2 Diabetes Mellitus	25-Hydroxyvitamin D	rs6059662	G	A	0.663176	0.0446	0.0079	1.51e-08	0.00351999	0.0021552	0.102415	55.937
Type 2 Diabetes Mellitus	25-Hydroxyvitamin D	rs61953351	T	G	0.249902	-0.07	0.0091	1.98e-14	-0.000217527	0.0023438	0.926055	115.743
Type 2 Diabetes Mellitus	25-Hydroxyvitamin D	rs622217	C	T	0.483932	-0.0485	0.0077	3.13e-10	0.00353602	0.00204191	0.083324	73.977
Type 2 Diabetes Mellitus	25-Hydroxyvitamin D	rs6515236	C	A	0.24933	-0.0504	0.0091	3.34e-08	0.00264345	0.00234688	0.260011	59.8562
Type 2 Diabetes Mellitus	25-Hydroxyvitamin D	rs67232546	T	C	0.209222	0.0596	0.0096	4.66e-10	-0.00761013	0.00252005	0.00252918	74.0077
Type 2 Diabetes Mellitus	25-Hydroxyvitamin D	rs6767484	G	A	0.312261	0.1209	0.0076	2.7e-56	-0.000622042	0.00218679	0.776061	397.32
Type 2 Diabetes Mellitus	25-Hydroxyvitamin D	rs6785040	C	T	0.15066	-0.0633	0.0111	1.26e-08	0.00540753	0.00283603	0.0565562	64.5571
Type 2 Diabetes Mellitus	25-Hydroxyvitamin D	rs6795735	T	C	0.410912	-0.0558	0.0073	1.63e-14	0.00170932	0.00206275	0.407298	94.9433
Type 2 Diabetes Mellitus	25-Hydroxyvitamin D	rs6878122	A	G	0.681791	-0.0564	0.0079	1.19e-12	0.00187833	0.00218556	0.390106	86.9227
Type 2 Diabetes Mellitus	25-Hydroxyvitamin D	rs6960043	C	T	0.521837	0.064	0.0071	3.61e-19	-0.00354482	0.00203718	0.0818484	128.816
Type 2 Diabetes Mellitus	25-Hydroxyvitamin D	rs7144011	T	G	0.221063	0.0482	0.0085	1.64e-08	-0.00212242	0.00244388	0.385141	50.3584
Type 2 Diabetes Mellitus	25-Hydroxyvitamin D	rs7240767	C	T	0.383677	0.0451	0.0081	2.16e-08	-0.00117878	0.00208756	0.5723	60.5559
Type 2 Diabetes Mellitus	25-Hydroxyvitamin D	rs72802358	C	G	0.101594	-0.1168	0.0133	1.97e-18	-0.00154523	0.00338183	0.647727	157.008
Type 2 Diabetes Mellitus	25-Hydroxyvitamin D	rs72892910	T	G	0.172394	0.0648	0.0099	6.43e-11	0.00656363	0.00268921	0.0146575	75.4446
Type 2 Diabetes Mellitus	25-Hydroxyvitamin D	rs735949	C	T	0.14115	-0.0711	0.0106	1.95e-11	0.00752956	0.00291572	0.0098116	77.1759
Type 2 Diabetes Mellitus	25-Hydroxyvitamin D	rs753270	C	T	0.583535	0.0528	0.0079	2.7e-11	-0.00231945	0.00207476	0.263596	85.3324
Type 2 Diabetes Mellitus	25-Hydroxyvitamin D	rs7561798	G	A	0.482171	0.04	0.0072	2.79e-08	0.000350506	0.00203143	0.863012	50.2882
Type 2 Diabetes Mellitus	25-Hydroxyvitamin D	rs7572970	G	A	0.722047	0.059	0.0087	1.39e-11	-0.00532633	0.00227021	0.0189666	87.9953
Type 2 Diabetes Mellitus	25-Hydroxyvitamin D	rs7607777	T	G	0.105906	-0.137	0.0125	9.4e-28	0.00133951	0.00330599	0.685348	224.338
Type 2 Diabetes Mellitus	25-Hydroxyvitamin D	rs7685296	T	C	0.279365	-0.0511	0.0081	2.32e-10	0.00125567	0.00226458	0.57925	66.1908
Type 2 Diabetes Mellitus	25-Hydroxyvitamin D	rs7729395	T	C	0.0509409	0.1373	0.016	1.1e-17	-0.00593814	0.00458277	0.19506	114.843
Type 2 Diabetes Mellitus	25-Hydroxyvitamin D	rs7756992	G	A	0.266896	0.1297	0.0078	6e-62	-0.00249994	0.00229524	0.276071	416.742
Type 2 Diabetes Mellitus	25-Hydroxyvitamin D	rs7786095	G	A	0.10386	-0.0743	0.0129	9.64e-09	-0.00354401	0.00332442	0.286399	64.6934
Type 2 Diabetes Mellitus	25-Hydroxyvitamin D	rs7845219	C	T	0.492786	-0.0422	0.0072	4.54e-09	0.00198299	0.00203254	0.329251	56.0367
Type 2 Diabetes Mellitus	25-Hydroxyvitamin D	rs7929543	C	A	0.0831599	0.0828	0.0138	2.2e-09	0.000492802	0.00367705	0.893386	65.8164
Type 2 Diabetes Mellitus	25-Hydroxyvitamin D	rs7955901	T	C	0.556668	-0.0444	0.0072	7.16e-10	0.00362021	0.00204811	0.0771294	61.2528
Type 2 Diabetes Mellitus	25-Hydroxyvitamin D	rs8108269	G	T	0.281015	0.0644	0.0079	3.11e-16	-0.0044446	0.00225821	0.0490456	105.575
Type 2 Diabetes Mellitus	25-Hydroxyvitamin D	rs825476	T	C	0.580549	0.0524	0.0073	6.8e-13	-0.0018457	0.00205711	0.369597	84.2123
Type 2 Diabetes Mellitus	25-Hydroxyvitamin D	rs840967	A	C	0.605922	-0.0497	0.008	5.44e-10	0.00525644	0.00208333	0.011633	74.2738
Type 2 Diabetes Mellitus	25-Hydroxyvitamin D	rs849135	A	G	0.499052	-0.0999	0.0072	1.04e-43	0.000891814	0.00202949	0.660353	315.394
Type 2 Diabetes Mellitus	25-Hydroxyvitamin D	rs853974	C	T	0.737586	-0.0601	0.0088	7.86e-12	0.00301633	0.0023115	0.191919	88.0578
Type 2 Diabetes Mellitus	25-Hydroxyvitamin D	rs9369425	A	G	0.708185	-0.0546	0.0085	1.13e-10	0.000583816	0.00223197	0.793654	77.5866
Type 2 Diabetes Mellitus	25-Hydroxyvitamin D	rs963740	T	A	0.294299	-0.0479	0.0086	2.23e-08	0.0055775	0.00222498	0.0121843	59.9938
Type 2 Diabetes Mellitus	25-Hydroxyvitamin D	rs9844972	C	G	0.0697229	0.0956	0.0148	1.03e-10	-0.000764789	0.00402955	0.84947	74.6501
Type 2 Diabetes Mellitus	25-Hydroxyvitamin D	rs9894220	G	A	0.43374	-0.0585	0.0079	1.52e-13	0.00464263	0.00204759	0.0233679	105.901
Type 2 Diabetes Mellitus	25-Hydroxyvitamin D	rs993380	G	A	0.66555	-0.0507	0.0081	4.59e-10	-0.00238212	0.00215124	0.268154	72.0504
Type 2 Diabetes Mellitus	25-Hydroxyvitamin D	rs9940149	A	G	0.178556	-0.058	0.0095	9.29e-10	0.00404805	0.0026476	0.126277	62.1225
Type 2 Diabetes Mellitus	Fibroblast Growth Factor 23	rs10077431	A	C	0.214668	-0.0487	0.0089	4.75499e-08	0.0003	0.0129	0.9837	50.3312
Type 2 Diabetes Mellitus	Fibroblast Growth Factor 23	rs10087241	A	G	0.594893	-0.0475	0.008	2.79602e-09	-0.012	0.0109	0.2731	68.4668
Type 2 Diabetes Mellitus	Fibroblast Growth Factor 23	rs10100265	C	A	0.61049	-0.0491	0.0079	6.28796e-10	-0.0239	0.0104	0.02197	72.1888
Type 2 Diabetes Mellitus	Fibroblast Growth Factor 23	rs10114341	C	T	0.440754	-0.0409	0.0072	1.15101e-08	0.002	0.0103	0.8454	51.9058
Type 2 Diabetes Mellitus	Fibroblast Growth Factor 23	rs10401969	C	T	0.0765858	0.0921	0.0133	4.13143e-12	-0.0093	0.0191	0.6259	75.5435
Type 2 Diabetes Mellitus	Fibroblast Growth Factor 23	rs1050226	G	A	0.406792	-0.0491	0.0074	3.34195e-11	0.0019	0.0106	0.8592	73.2588
Type 2 Diabetes Mellitus	Fibroblast Growth Factor 23	rs1061813	A	G	0.537119	-0.0429	0.0073	3.37202e-09	-0.0145	0.0105	0.1695	57.6055
Type 2 Diabetes Mellitus	Fibroblast Growth Factor 23	rs1063355	G	T	0.602436	0.0709	0.0079	3.71535e-19	0.0298	0.0114	0.00866403	151.799
Type 2 Diabetes Mellitus	Fibroblast Growth Factor 23	rs10740322	A	G	0.687104	0.0477	0.0085	2.10902e-08	-0.0008	0.0117	0.9433	61.588
Type 2 Diabetes Mellitus	Fibroblast Growth Factor 23	rs10811661	C	T	0.173605	-0.1569	0.0098	4.13238e-58	0.001	0.0135	0.9423	447.39
Type 2 Diabetes Mellitus	Fibroblast Growth Factor 23	rs10842994	T	C	0.197025	-0.0755	0.0091	1.01508e-16	-0.0132	0.0129	0.3051	113.635
Type 2 Diabetes Mellitus	Fibroblast Growth Factor 23	rs10974438	C	A	0.351215	0.0591	0.0075	3.01301e-15	0.0187	0.0109	0.0857393	100.266
Type 2 Diabetes Mellitus	Fibroblast Growth Factor 23	rs11098676	C	T	0.787639	0.054	0.0096	2.02698e-08	0.0193	0.0137	0.1598	61.408
Type 2 Diabetes Mellitus	Fibroblast Growth Factor 23	rs11107116	T	G	0.219714	0.0467	0.0085	3.74999e-08	0.0032	0.0124	0.7988	47.0632
Type 2 Diabetes Mellitus	Fibroblast Growth Factor 23	rs1111875	T	C	0.408262	-0.0948	0.0072	3.61493e-39	-0.0052	0.0106	0.6226	274.275
Type 2 Diabetes Mellitus	Fibroblast Growth Factor 23	rs11257655	T	C	0.206773	0.0737	0.0087	1.96607e-17	0.0167	0.0125	0.1829	112.257
Type 2 Diabetes Mellitus	Fibroblast Growth Factor 23	rs1127655	T	C	0.529064	-0.0438	0.0079	2.47098e-08	0.014	0.0104	0.1806	60.179
Type 2 Diabetes Mellitus	Fibroblast Growth Factor 23	rs11708067	G	A	0.23899	-0.0965	0.0086	5.93335e-29	0.0234	0.0126	0.0624597	213.752
Type 2 Diabetes Mellitus	Fibroblast Growth Factor 23	rs11925227	A	G	0.183439	-0.0534	0.0095	2.24999e-08	-0.0088	0.0138	0.5252	53.7707
Type 2 Diabetes Mellitus	Fibroblast Growth Factor 23	rs11926707	C	T	0.625556	0.0463	0.0082	1.68601e-08	0.0061	0.0108	0.573499	63.2212
Type 2 Diabetes Mellitus	Fibroblast Growth Factor 23	rs12088739	G	A	0.0898481	-0.0884	0.013	9.79264e-12	-0.0112	0.0181	0.5334	80.4812
Type 2 Diabetes Mellitus	Fibroblast Growth Factor 23	rs12299509	G	A	0.478622	0.0467	0.0073	2.08699e-10	-0.0185	0.011	0.0916305	68.5273
Type 2 Diabetes Mellitus	Fibroblast Growth Factor 23	rs12617659	T	C	0.147238	-0.0685	0.0103	2.82683e-11	0.0102	0.0147	0.4898	74.1912
Type 2 Diabetes Mellitus	Fibroblast Growth Factor 23	rs12910825	G	A	0.360391	0.0517	0.0074	2.16421e-12	-0.0017	0.0105	0.869	77.592
Type 2 Diabetes Mellitus	Fibroblast Growth Factor 23	rs12945601	C	T	0.613603	-0.048	0.008	1.71799e-09	0.0207	0.0103	0.04427	68.7844
Type 2 Diabetes Mellitus	Fibroblast Growth Factor 23	rs12970134	A	G	0.26512	0.0555	0.008	5.30884e-12	-0.0013	0.0117	0.9117	75.575
Type 2 Diabetes Mellitus	Fibroblast Growth Factor 23	rs13239186	T	C	0.302029	0.0539	0.0085	2.70402e-10	-0.0035	0.0111	0.753401	77.1272
Type 2 Diabetes Mellitus	Fibroblast Growth Factor 23	rs13330951	G	A	0.488314	-0.0456	0.0081	1.53801e-08	0.001	0.0105	0.9232	65.4177
Type 2 Diabetes Mellitus	Fibroblast Growth Factor 23	rs13389219	T	C	0.394368	-0.0722	0.0074	2.1062e-22	0.0028	0.0105	0.792801	156.993
Type 2 Diabetes Mellitus	Fibroblast Growth Factor 23	rs1359790	A	G	0.2867	-0.0796	0.008	2.79512e-23	-0.0017	0.0116	0.8831	163.405
Type 2 Diabetes Mellitus	Fibroblast Growth Factor 23	rs1496653	G	A	0.204782	-0.0769	0.0088	2.57217e-18	0.0034	0.0124	0.783599	121.361
Type 2 Diabetes Mellitus	Fibroblast Growth Factor 23	rs1552224	C	A	0.15421	-0.1034	0.0101	8.63575e-25	-0.0097	0.014	0.487401	175.89
Type 2 Diabetes Mellitus	Fibroblast Growth Factor 23	rs16988333	G	A	0.0904035	-0.0745	0.013	9.16896e-09	-0.0173	0.0189	0.3585	57.4586
Type 2 Diabetes Mellitus	Fibroblast Growth Factor 23	rs17086692	T	G	0.313426	-0.0467	0.0084	2.48102e-08	-0.0208	0.0122	0.0875891	59.0848
Type 2 Diabetes Mellitus	Fibroblast Growth Factor 23	rs17168486	T	C	0.173603	0.0742	0.0094	2.17721e-15	-0.0147	0.0133	0.2688	99.5066
Type 2 Diabetes Mellitus	Fibroblast Growth Factor 23	rs17405722	A	G	0.0741526	0.087	0.0146	2.27798e-09	0.0281	0.0189	0.1371	65.4286
Type 2 Diabetes Mellitus	Fibroblast Growth Factor 23	rs17411031	G	C	0.261729	-0.045	0.0081	3.03501e-08	0.0214	0.0118	0.07057	49.2543
Type 2 Diabetes Mellitus	Fibroblast Growth Factor 23	rs1758632	G	C	0.623407	0.0491	0.0081	1.36e-09	0.0033	0.0105	0.755699	71.2706
Type 2 Diabetes Mellitus	Fibroblast Growth Factor 23	rs17631783	T	C	0.26346	-0.0487	0.0089	3.94903e-08	-0.0021	0.012	0.86	57.9403
Type 2 Diabetes Mellitus	Fibroblast Growth Factor 23	rs17791513	G	A	0.0605985	-0.1027	0.0148	4.61424e-12	-0.0016	0.0208	0.9399	75.6114
Type 2 Diabetes Mellitus	Fibroblast Growth Factor 23	rs1801214	T	C	0.599585	0.0903	0.0074	5.51569e-34	0.0023	0.0104	0.8215	247.202
Type 2 Diabetes Mellitus	Fibroblast Growth Factor 23	rs1899951	T	C	0.123288	-0.1118	0.0109	1.63682e-24	0.0293	0.0155	0.0588695	170.392
Type 2 Diabetes Mellitus	Fibroblast Growth Factor 23	rs2237892	T	C	0.0624896	-0.096	0.0157	8.74601e-10	0.0067	0.0204	0.744	67.9841
Type 2 Diabetes Mellitus	Fibroblast Growth Factor 23	rs2246618	T	C	0.307253	0.0513	0.0084	1.20301e-09	0.0032	0.0111	0.7698	70.5349
Type 2 Diabetes Mellitus	Fibroblast Growth Factor 23	rs2261181	T	C	0.09647	0.0985	0.0118	9.1791e-17	0.0118	0.0176	0.5011	106.55
Type 2 Diabetes Mellitus	Fibroblast Growth Factor 23	rs2294120	G	A	0.455879	-0.0443	0.0079	1.61801e-08	0.0014	0.0105	0.8958	61.2897
Type 2 Diabetes Mellitus	Fibroblast Growth Factor 23	rs2296173	G	A	0.212011	0.065	0.0087	7.65773e-14	-0.0207	0.0126	0.0995199	88.9059
Type 2 Diabetes Mellitus	Fibroblast Growth Factor 23	rs2299383	T	C	0.423455	0.0412	0.0073	1.49001e-08	-0.0024	0.0105	0.8218	52.1683
Type 2 Diabetes Mellitus	Fibroblast Growth Factor 23	rs243019	C	T	0.455831	0.0566	0.0071	2.28981e-15	0.0195	0.0103	0.0584306	100.109
Type 2 Diabetes Mellitus	Fibroblast Growth Factor 23	rs2493394	G	A	0.107338	0.073	0.0113	1.15101e-10	0.014	0.0166	0.3997	64.2897
Type 2 Diabetes Mellitus	Fibroblast Growth Factor 23	rs2796441	A	G	0.416458	-0.0715	0.0073	1.962e-22	0.0055	0.0104	0.5938	156.656
Type 2 Diabetes Mellitus	Fibroblast Growth Factor 23	rs2820426	G	A	0.610058	0.0521	0.0073	1.30197e-12	-0.0175	0.0106	0.0993802	81.3241
Type 2 Diabetes Mellitus	Fibroblast Growth Factor 23	rs2867125	C	T	0.827825	0.0601	0.0096	4.32504e-10	0.0266	0.0134	0.04622	64.8211
Type 2 Diabetes Mellitus	Fibroblast Growth Factor 23	rs2908282	A	G	0.177395	0.0552	0.0094	4.25001e-09	-0.0256	0.0137	0.0627206	55.9769
Type 2 Diabetes Mellitus	Fibroblast Growth Factor 23	rs2925979	C	T	0.70085	-0.0534	0.0078	9.0615e-12	-0.0141	0.011	0.2019	75.2884
Type 2 Diabetes Mellitus	Fibroblast Growth Factor 23	rs2943656	G	A	0.635133	0.0902	0.0074	6.6973e-34	0.0017	0.0106	0.8721	238.048
Type 2 Diabetes Mellitus	Fibroblast Growth Factor 23	rs3217992	T	C	0.369901	0.0527	0.0073	7.2277e-13	0.0001	0.0104	0.9928	81.5248
Type 2 Diabetes Mellitus	Fibroblast Growth Factor 23	rs340874	C	T	0.563904	0.0626	0.0073	8.40621e-18	-0.0002	0.0102	0.9841	121.447
Type 2 Diabetes Mellitus	Fibroblast Growth Factor 23	rs348330	A	G	0.633451	-0.0487	0.0081	1.86402e-09	0.0127	0.0117	0.2789	69.3415
Type 2 Diabetes Mellitus	Fibroblast Growth Factor 23	rs3756784	G	T	0.185838	0.0505	0.0091	2.58899e-08	0.01	0.0131	0.4437	48.5708
Type 2 Diabetes Mellitus	Fibroblast Growth Factor 23	rs3802177	A	G	0.311281	-0.1217	0.008	2.32113e-52	-0.0009	0.011	0.9312	401.933
Type 2 Diabetes Mellitus	Fibroblast Growth Factor 23	rs459193	G	A	0.745338	0.0711	0.0083	8.80846e-18	-0.0025	0.0115	0.829	120.921
Type 2 Diabetes Mellitus	Fibroblast Growth Factor 23	rs4622883	G	A	0.508544	-0.0435	0.0078	3.01599e-08	-0.0244	0.0108	0.0238298	59.5407
Type 2 Diabetes Mellitus	Fibroblast Growth Factor 23	rs4686471	C	T	0.609775	0.0534	0.0081	4.28154e-11	0.0075	0.0108	0.4852	85.4611
Type 2 Diabetes Mellitus	Fibroblast Growth Factor 23	rs4812829	A	G	0.160871	0.0532	0.0095	2.44298e-08	0.0033	0.0137	0.8081	48.0921
Type 2 Diabetes Mellitus	Fibroblast Growth Factor 23	rs4823182	G	A	0.335748	0.0482	0.0077	3.35799e-10	-0.0037	0.0109	0.735501	65.2382
Type 2 Diabetes Mellitus	Fibroblast Growth Factor 23	rs4865796	A	G	0.69309	0.053	0.0078	1.32892e-11	0.0005	0.0113	0.9681	75.246
Type 2 Diabetes Mellitus	Fibroblast Growth Factor 23	rs516946	C	T	0.760633	0.0824	0.0085	3.15864e-22	0.01	0.0122	0.4144	155.876
Type 2 Diabetes Mellitus	Fibroblast Growth Factor 23	rs5215	T	C	0.639941	-0.0678	0.0073	2.08882e-20	0.0035	0.0105	0.739701	133.507
Type 2 Diabetes Mellitus	Fibroblast Growth Factor 23	rs55966194	G	C	0.281312	-0.0526	0.0088	2.25398e-09	0.0036	0.0117	0.7615	70.4365
Type 2 Diabetes Mellitus	Fibroblast Growth Factor 23	rs576674	A	G	0.832515	-0.0654	0.0097	1.79184e-11	-0.0093	0.0138	0.5033	75.1023
Type 2 Diabetes Mellitus	Fibroblast Growth Factor 23	rs6059662	G	A	0.663176	0.0446	0.0079	1.51199e-08	-0.0106	0.0114	0.3521	55.937
Type 2 Diabetes Mellitus	Fibroblast Growth Factor 23	rs61953351	T	G	0.249902	-0.07	0.0091	1.97606e-14	-0.001	0.0117	0.9303	115.743
Type 2 Diabetes Mellitus	Fibroblast Growth Factor 23	rs622217	C	T	0.483932	-0.0485	0.0077	3.12903e-10	-0.0041	0.0102	0.684301	73.977
Type 2 Diabetes Mellitus	Fibroblast Growth Factor 23	rs6515236	C	A	0.24933	-0.0504	0.0091	3.34303e-08	-0.0113	0.0117	0.3345	59.8562
Type 2 Diabetes Mellitus	Fibroblast Growth Factor 23	rs67232546	T	C	0.209222	0.0596	0.0096	4.66101e-10	-0.0029	0.0132	0.8285	74.0077
Type 2 Diabetes Mellitus	Fibroblast Growth Factor 23	rs6767484	G	A	0.312261	0.1209	0.0076	2.70085e-56	0.0065	0.0111	0.5582	397.32
Type 2 Diabetes Mellitus	Fibroblast Growth Factor 23	rs6785040	C	T	0.15066	-0.0633	0.0111	1.26401e-08	-0.0166	0.0144	0.248	64.5571
Type 2 Diabetes Mellitus	Fibroblast Growth Factor 23	rs6795735	T	C	0.410912	-0.0558	0.0073	1.63005e-14	0.0091	0.0103	0.3784	94.9433
Type 2 Diabetes Mellitus	Fibroblast Growth Factor 23	rs6878122	A	G	0.681791	-0.0564	0.0079	1.18796e-12	0.0158	0.0115	0.1685	86.9227
Type 2 Diabetes Mellitus	Fibroblast Growth Factor 23	rs6960043	C	T	0.521837	0.064	0.0071	3.61077e-19	-0.0019	0.0102	0.8519	128.816
Type 2 Diabetes Mellitus	Fibroblast Growth Factor 23	rs7144011	T	G	0.221063	0.0482	0.0085	1.63599e-08	-0.0012	0.0124	0.9221	50.3584
Type 2 Diabetes Mellitus	Fibroblast Growth Factor 23	rs7177055	A	G	0.718289	0.0647	0.0079	2.746e-16	0.0104	0.0111	0.3497	106.723
Type 2 Diabetes Mellitus	Fibroblast Growth Factor 23	rs7240767	C	T	0.383677	0.0451	0.0081	2.157e-08	0.0147	0.0113	0.1925	60.5559
Type 2 Diabetes Mellitus	Fibroblast Growth Factor 23	rs72802358	C	G	0.101594	-0.1168	0.0133	1.97015e-18	0.0021	0.0171	0.9002	157.008
Type 2 Diabetes Mellitus	Fibroblast Growth Factor 23	rs72892910	T	G	0.172394	0.0648	0.0099	6.42836e-11	0.0205	0.0132	0.1195	75.4446
Type 2 Diabetes Mellitus	Fibroblast Growth Factor 23	rs735949	C	T	0.14115	-0.0711	0.0106	1.94581e-11	0.0267	0.0162	0.099481	77.1759
Type 2 Diabetes Mellitus	Fibroblast Growth Factor 23	rs753270	C	T	0.583535	0.0528	0.0079	2.70209e-11	-0.021	0.0105	0.0452002	85.3324
Type 2 Diabetes Mellitus	Fibroblast Growth Factor 23	rs7561798	G	A	0.482171	0.04	0.0072	2.79402e-08	-0.0191	0.0104	0.0653793	50.2882
Type 2 Diabetes Mellitus	Fibroblast Growth Factor 23	rs7572970	G	A	0.722047	0.059	0.0087	1.39091e-11	-0.0033	0.0116	0.7728	87.9953
Type 2 Diabetes Mellitus	Fibroblast Growth Factor 23	rs7607777	T	G	0.105906	-0.137	0.0125	9.39723e-28	0.0055	0.0179	0.7596	224.338
Type 2 Diabetes Mellitus	Fibroblast Growth Factor 23	rs7674212	T	G	0.408864	-0.0465	0.0075	6.18201e-10	-0.01	0.0106	0.3445	65.8018
Type 2 Diabetes Mellitus	Fibroblast Growth Factor 23	rs7685296	T	C	0.279365	-0.0511	0.0081	2.31702e-10	0.0127	0.0127	0.3171	66.1908
Type 2 Diabetes Mellitus	Fibroblast Growth Factor 23	rs7729395	T	C	0.0509409	0.1373	0.016	1.10103e-17	0.0031	0.0243	0.8971	114.843
Type 2 Diabetes Mellitus	Fibroblast Growth Factor 23	rs7756992	G	A	0.266896	0.1297	0.0078	5.99929e-62	0.0105	0.0113	0.3507	416.742
Type 2 Diabetes Mellitus	Fibroblast Growth Factor 23	rs7786095	G	A	0.10386	-0.0743	0.0129	9.64295e-09	-0.035	0.0178	0.0493503	64.6934
Type 2 Diabetes Mellitus	Fibroblast Growth Factor 23	rs780094	C	T	0.612845	0.0692	0.0074	5.15941e-21	-0.0007	0.0104	0.9436	143.234
Type 2 Diabetes Mellitus	Fibroblast Growth Factor 23	rs7845219	C	T	0.492786	-0.0422	0.0072	4.54496e-09	0.001	0.0104	0.9266	56.0367
Type 2 Diabetes Mellitus	Fibroblast Growth Factor 23	rs7903146	T	C	0.291585	0.3059	0.0077	1e-200	-0.0208	0.0115	0.0702005	2528.98
Type 2 Diabetes Mellitus	Fibroblast Growth Factor 23	rs7929543	C	A	0.0831599	0.0828	0.0138	2.19902e-09	-0.0132	0.0198	0.5041	65.8164
Type 2 Diabetes Mellitus	Fibroblast Growth Factor 23	rs7955901	T	C	0.556668	-0.0444	0.0072	7.16094e-10	0.0075	0.0103	0.4666	61.2528
Type 2 Diabetes Mellitus	Fibroblast Growth Factor 23	rs8068804	A	G	0.325097	0.0587	0.0078	4.41062e-14	0.0036	0.0113	0.7527	95.2356
Type 2 Diabetes Mellitus	Fibroblast Growth Factor 23	rs8108269	G	T	0.281015	0.0644	0.0079	3.11387e-16	-0.0221	0.011	0.0437502	105.575
Type 2 Diabetes Mellitus	Fibroblast Growth Factor 23	rs825476	T	C	0.580549	0.0524	0.0073	6.80456e-13	0.006	0.0104	0.564999	84.2123
Type 2 Diabetes Mellitus	Fibroblast Growth Factor 23	rs840967	A	C	0.605922	-0.0497	0.008	5.44202e-10	-0.0086	0.0103	0.4033	74.2738
Type 2 Diabetes Mellitus	Fibroblast Growth Factor 23	rs849135	A	G	0.499052	-0.0999	0.0072	1.04112e-43	0.0027	0.0102	0.792801	315.394
Type 2 Diabetes Mellitus	Fibroblast Growth Factor 23	rs853974	C	T	0.737586	-0.0601	0.0088	7.85778e-12	-0.0188	0.0115	0.1007	88.0578
Type 2 Diabetes Mellitus	Fibroblast Growth Factor 23	rs963740	T	A	0.294299	-0.0479	0.0086	2.23198e-08	0.0345	0.0112	0.00211802	59.9938
Type 2 Diabetes Mellitus	Fibroblast Growth Factor 23	rs9844972	C	G	0.0697229	0.0956	0.0148	1.02601e-10	-0.015	0.0218	0.4903	74.6501
Type 2 Diabetes Mellitus	Fibroblast Growth Factor 23	rs9894220	G	A	0.43374	-0.0585	0.0079	1.51705e-13	0.0078	0.0104	0.454	105.901
Type 2 Diabetes Mellitus	Fibroblast Growth Factor 23	rs9928094	G	A	0.42602	0.1045	0.0072	3.58922e-47	0.0059	0.0103	0.5709	337.673
Type 2 Diabetes Mellitus	Fibroblast Growth Factor 23	rs993380	G	A	0.66555	-0.0507	0.0081	4.58701e-10	-0.0036	0.0116	0.7583	72.0504
Type 2 Diabetes Mellitus	Fibroblast Growth Factor 23	rs9940149	A	G	0.178556	-0.058	0.0095	9.29095e-10	-0.0054	0.0134	0.683901	62.1225
Glycated Hemoglobin	Calcium levels	rs1015166	T	C	0.32821	0.0166	0.0022	1.19e-14	-0.00428053	0.00271148	0.0769999	41.8283
Glycated Hemoglobin	Calcium levels	rs10830963	G	C	0.300661	0.0528	0.0022	1.29e-127	0.00628521	0.00239505	0.00519996	403.978
Glycated Hemoglobin	Calcium levels	rs11042852	G	A	0.086798	0.0399	0.0041	3.1e-22	-0.00267502	0.00461648	0.58	86.8856
Glycated Hemoglobin	Calcium levels	rs111631066	A	G	0.015506	-0.071	0.0096	1.55e-13	0.010259	0.00887505	0.13	52.98
Glycated Hemoglobin	Calcium levels	rs1121980	A	G	0.390088	0.0233	0.0021	1.46e-28	-0.0057509	0.00217119	0.00840001	88.9343
Glycated Hemoglobin	Calcium levels	rs11257655	T	C	0.250344	0.0341	0.0024	8.59e-47	0.0050137	0.00263866	0.0870001	150.284
Glycated Hemoglobin	Calcium levels	rs11708067	G	A	0.203418	-0.0524	0.0027	1.36e-85	-0.00867195	0.00248494	0.00015	306.538
Glycated Hemoglobin	Calcium levels	rs12459419	T	C	0.303209	-0.0223	0.0022	1.22e-23	-0.00265606	0.00229499	0.26	72.3371
Glycated Hemoglobin	Calcium levels	rs12748814	T	C	0.085378	0.0258	0.0041	3.48e-10	-0.00512032	0.0038398	0.12	35.7839
Glycated Hemoglobin	Calcium levels	rs12869880	A	G	0.0927533	0.031	0.0035	1.22e-18	0.00578676	0.00419583	0.2	55.6755
Glycated Hemoglobin	Calcium levels	rs12912777	T	C	0.12668	0.0214	0.0035	6.16e-10	0.00327628	0.00324352	0.28	34.8794
Glycated Hemoglobin	Calcium levels	rs13020237	G	A	0.167023	-0.0166	0.0028	2.27e-09	0.00461149	0.00275626	0.0959997	26.3921
Glycated Hemoglobin	Calcium levels	rs13192435	C	T	0.025466	0.0522	0.0073	8.48e-13	0.000201932	0.00676403	0.93	46.5557
Glycated Hemoglobin	Calcium levels	rs13266634	T	C	0.325994	-0.0527	0.0021	4.55e-133	-0.00923569	0.00233352	6.80002e-05	420.572
Glycated Hemoglobin	Calcium levels	rs149336329	T	G	0.0486226	-0.0444	0.0047	3.1e-21	-0.00974448	0.00516112	0.02	62.7844
Glycated Hemoglobin	Calcium levels	rs17850433	C	T	0.011927	0.0938	0.0106	6.31e-19	-0.0147353	0.0103144	0.15	71.3891
Glycated Hemoglobin	Calcium levels	rs2068888	A	G	0.477685	-0.0141	0.002	4.24e-12	-0.00596796	0.00215304	0.00359998	34.1485
Glycated Hemoglobin	Calcium levels	rs2237895	C	A	0.407846	0.0311	0.0021	6.97e-52	-0.0028741	0.00217216	0.25	160.868
Glycated Hemoglobin	Calcium levels	rs2304442	A	T	0.149415	0.0365	0.0029	8.09e-36	0.000638709	0.00283946	0.86	116.59
Glycated Hemoglobin	Calcium levels	rs2305196	A	G	0.324952	-0.0267	0.0022	9.29e-33	0.00311972	0.00245845	0.2	107.678
Glycated Hemoglobin	Calcium levels	rs28641468	C	T	0.776287	0.033	0.0025	7.09e-41	0.00550279	0.00249092	0.032	130.233
Glycated Hemoglobin	Calcium levels	rs35188965	T	C	0.521328	0.0153	0.0021	7.12853e-13	-0.00331198	0.00217224	0.14	40.2159
Glycated Hemoglobin	Calcium levels	rs35742417	A	C	0.155454	-0.0312	0.0029	1.23709e-26	-0.00585297	0.00279054	0.0230001	87.9956
Glycated Hemoglobin	Calcium levels	rs3757972	T	C	0.387452	0.0182	0.0021	7.62255e-18	0.000471391	0.00220618	0.69	54.1234
Glycated Hemoglobin	Calcium levels	rs3811444	T	C	0.30854	0.0222	0.0022	1.7108e-23	-0.000901118	0.00228509	0.760001	72.3921
Glycated Hemoglobin	Calcium levels	rs45607834	T	C	0.10266	0.0228	0.0038	1.98701e-09	0.00196672	0.00364932	0.6	32.9674
Glycated Hemoglobin	Calcium levels	rs4755309	T	G	0.11369	-0.0253	0.0036	2.86418e-12	0.00086253	0.0033613	0.8	44.4038
Glycated Hemoglobin	Calcium levels	rs4760682	A	C	0.81301	0.0785	0.0029	2.0893e-156	0.00433998	0.00274757	0.0599998	646.076
Glycated Hemoglobin	Calcium levels	rs4809556	A	G	0.610809	-0.0165	0.0021	5.8479e-15	0.00192299	0.00218407	0.37	44.5562
Glycated Hemoglobin	Calcium levels	rs4905949	A	G	0.179859	-0.0172	0.0026	5.44127e-11	-0.00205923	0.00283938	0.36	30.0422
Glycated Hemoglobin	Calcium levels	rs4987703	T	C	0.010322	-0.0693	0.0116	2.47503e-09	0.0231834	0.0105632	0.0219999	33.774
Glycated Hemoglobin	Calcium levels	rs55770587	T	C	0.041923	-0.0455	0.0057	2.2558e-15	-0.00141846	0.00538222	0.75	57.2484
Glycated Hemoglobin	Calcium levels	rs560887	C	T	0.748136	0.1024	0.0025	1e-200	0.00727024	0.00235491	0.00449997	1365.47
Glycated Hemoglobin	Calcium levels	rs57787629	C	T	0.301454	0.012	0.0022	4.59198e-08	0.00153318	0.00238458	0.57	20.8747
Glycated Hemoglobin	Calcium levels	rs592423	C	A	0.499297	-0.016	0.0021	2.53279e-14	-0.0075518	0.002153	0.00012	44.0606
Glycated Hemoglobin	Calcium levels	rs6457116	A	G	0.0227913	0.0409	0.007	6.06499e-09	-0.00661694	0.00751104	0.35	25.6479
Glycated Hemoglobin	Calcium levels	rs689	T	A	0.753534	-0.0218	0.0025	1.9829e-18	0.000259875	0.0023956	0.91	60.7666
Glycated Hemoglobin	Calcium levels	rs72681698	C	T	0.011004	-0.0736	0.011	2.27877e-11	-0.0245843	0.0104362	0.0129999	40.5852
Glycated Hemoglobin	Calcium levels	rs727428	C	T	0.529419	-0.0242	0.002	2.1702e-32	-0.00121762	0.00215936	0.55	100.463
Glycated Hemoglobin	Calcium levels	rs72811487	A	G	0.035128	-0.0573	0.0062	4.25794e-20	-0.00174331	0.0060626	0.760001	76.6204
Glycated Hemoglobin	Calcium levels	rs72897835	G	T	0.094407	0.0279	0.0039	1.52511e-12	0.00497231	0.00388807	0.23	45.8162
Glycated Hemoglobin	Calcium levels	rs72973028	C	A	0.17238	0.02	0.0031	6.96627e-11	0.00360497	0.00286095	0.16	39.2865
Glycated Hemoglobin	Calcium levels	rs7298690	C	T	0.213307	0.014	0.0025	1.158e-08	0.00201182	0.00261627	0.66	22.6418
Glycated Hemoglobin	Calcium levels	rs73502775	A	G	0.215328	0.0147	0.0025	4.05201e-09	0.00135378	0.00289317	0.6	25.1345
Glycated Hemoglobin	Calcium levels	rs7356034	A	G	0.266896	-0.0393	0.0023	3.88329e-65	-0.000425246	0.00249876	0.69	208.147
Glycated Hemoglobin	Calcium levels	rs74857652	T	C	0.035112	0.0354	0.0062	1.36201e-08	0.00165654	0.00586124	0.67	29.2275
Glycated Hemoglobin	Calcium levels	rs7572278	A	T	0.197136	0.0234	0.0026	8.57235e-20	0.00427584	0.00265916	0.0990011	59.6665
Glycated Hemoglobin	Calcium levels	rs7919018	G	A	0.292548	-0.0347	0.0022	6.29071e-54	-0.00200527	0.00230568	0.450001	171.627
Glycated Hemoglobin	Calcium levels	rs8013143	G	A	0.23665	0.02	0.0025	1.43384e-15	0.00559835	0.00238912	0.021	49.7472
Glycated Hemoglobin	Calcium levels	rs8050500	C	T	0.467568	-0.0226	0.002	1.81092e-28	-0.000312939	0.00215978	0.79	87.5491
Glycated Hemoglobin	Calcium levels	rs8193004	T	C	0.58056	-0.0112	0.002	4.454e-08	-0.000323294	0.00218666	0.75	21.0279
Glycated Hemoglobin	Calcium levels	rs837763	T	C	0.566351	0.047	0.002	2.2909e-117	-0.00169003	0.00215878	0.51	373.858
Glycated Hemoglobin	Calcium levels	rs855791	G	A	0.539336	-0.0525	0.002	2.5004e-146	-0.000620923	0.00219487	0.83	472.034
Glycated Hemoglobin	Calcium levels	rs879253	T	C	0.612114	-0.018	0.0022	2.79319e-16	0.000162989	0.00215377	0.84	52.9619
Glycated Hemoglobin	Calcium levels	rs9789075	A	G	0.228038	-0.0177	0.0024	1.96698e-13	-0.000550967	0.0026885	0.74	37.9676
Glycated Hemoglobin	25-Hydroxyvitamin D	rs10042588	A	G	0.085847	-0.0248	0.0041	2.11e-09	0.00613636	0.00364285	0.0920874	33.2281
Glycated Hemoglobin	25-Hydroxyvitamin D	rs10053046	G	A	0.32885	0.0164	0.0022	5.39e-14	0.00415293	0.00220448	0.059584	40.867
Glycated Hemoglobin	25-Hydroxyvitamin D	rs1015166	T	C	0.32821	0.0166	0.0022	1.19e-14	-0.00269513	0.00214941	0.209881	41.8283
Glycated Hemoglobin	25-Hydroxyvitamin D	rs10278905	A	G	0.632641	-0.0131	0.0021	3.18e-10	-0.00483433	0.00211214	0.0220892	27.4562
Glycated Hemoglobin	25-Hydroxyvitamin D	rs10476553	C	G	0.28524	-0.0175	0.0025	7.47e-12	0.00144579	0.0022493	0.52037	42.985
Glycated Hemoglobin	25-Hydroxyvitamin D	rs10501320	C	G	0.21937	-0.0269	0.0026	5.8e-25	0.00489075	0.00229917	0.0334049	85.3199
Glycated Hemoglobin	25-Hydroxyvitamin D	rs1051470	C	T	0.601394	-0.0151	0.0021	2.48e-13	0.00167906	0.00208677	0.42104	37.6288
Glycated Hemoglobin	25-Hydroxyvitamin D	rs10736269	C	T	0.460421	-0.013	0.002	1.8e-10	0.00387682	0.00205651	0.0594101	28.9034
Glycated Hemoglobin	25-Hydroxyvitamin D	rs10771369	C	G	0.21543	-0.0234	0.0024	1.22e-21	0.00333856	0.00255543	0.191397	63.7185
Glycated Hemoglobin	25-Hydroxyvitamin D	rs10830963	G	C	0.300661	0.0528	0.0022	1.29e-127	0.00574254	0.0022697	0.0114035	403.978
Glycated Hemoglobin	25-Hydroxyvitamin D	rs10873398	A	G	0.553804	-0.0216	0.0023	2.24e-21	-0.000396868	0.00213699	0.852669	79.3789
Glycated Hemoglobin	25-Hydroxyvitamin D	rs10875289	A	G	0.36064	-0.0147	0.0024	9.73e-10	0.00115735	0.00213215	0.587262	34.3015
Glycated Hemoglobin	25-Hydroxyvitamin D	rs10998566	C	T	0.031847	-0.0449	0.0066	7.39e-12	-0.00546578	0.00578511	0.344761	42.7932
Glycated Hemoglobin	25-Hydroxyvitamin D	rs11023883	G	A	0.082692	0.0273	0.0042	7.22e-11	-0.00580996	0.00371951	0.118282	38.9196
Glycated Hemoglobin	25-Hydroxyvitamin D	rs11042852	G	A	0.086798	0.0399	0.0041	3.1e-22	-0.00597512	0.00367269	0.103757	86.8856
Glycated Hemoglobin	25-Hydroxyvitamin D	rs11046171	C	T	0.216844	-0.0143	0.0025	8.17e-09	-0.00298029	0.00239288	0.212955	23.9064
Glycated Hemoglobin	25-Hydroxyvitamin D	rs11058322	T	C	0.126142	-0.0193	0.0031	6.8e-10	-0.00372169	0.00297562	0.211033	28.2661
Glycated Hemoglobin	25-Hydroxyvitamin D	rs1108646	G	A	0.594387	-0.0299	0.0023	6.58e-39	-0.00379829	0.00220077	0.0843684	148.432
Glycated Hemoglobin	25-Hydroxyvitamin D	rs11130982	G	T	0.70908	0.0163	0.0025	1.58e-10	-0.00181396	0.00221559	0.412943	37.7318
Glycated Hemoglobin	25-Hydroxyvitamin D	rs11191537	G	A	0.148774	0.0161	0.0028	1.54e-08	-0.0023479	0.00283578	0.407695	22.5979
Glycated Hemoglobin	25-Hydroxyvitamin D	rs111934043	C	G	0.141451	0.0166	0.003	4.3e-08	-0.00891247	0.00270901	0.0010021	23.0373
Glycated Hemoglobin	25-Hydroxyvitamin D	rs11195508	G	C	0.14979	-0.0177	0.0032	4.27e-08	0.00190139	0.00286342	0.506673	27.4667
Glycated Hemoglobin	25-Hydroxyvitamin D	rs11257655	T	C	0.250344	0.0341	0.0024	8.59e-47	-0.00177845	0.00250114	0.477049	150.284
Glycated Hemoglobin	25-Hydroxyvitamin D	rs114322470	G	T	0.019319	-0.0538	0.0085	2.21e-10	-0.0115004	0.00763889	0.132193	37.752
Glycated Hemoglobin	25-Hydroxyvitamin D	rs11602873	T	A	0.136964	-0.0353	0.003	3.39e-31	-0.00473895	0.00280246	0.0908385	101.421
Glycated Hemoglobin	25-Hydroxyvitamin D	rs11616380	T	G	0.284921	-0.0173	0.0022	1.69e-14	-0.00532817	0.00225983	0.0183844	41.9797
Glycated Hemoglobin	25-Hydroxyvitamin D	rs1166710	A	T	0.25496	-0.0165	0.0027	7.66e-10	-0.00140214	0.00240214	0.559419	35.6025
Glycated Hemoglobin	25-Hydroxyvitamin D	rs11708067	G	A	0.203418	-0.0524	0.0027	1.36e-85	-0.00080946	0.00237387	0.733113	306.538
Glycated Hemoglobin	25-Hydroxyvitamin D	rs11728350	G	A	0.105557	0.0279	0.0034	4.55e-16	-0.00211998	0.00305739	0.488061	50.5973
Glycated Hemoglobin	25-Hydroxyvitamin D	rs117370443	C	T	0.039128	0.0553	0.0059	1.35e-20	-0.0038109	0.00525682	0.468486	79.1624
Glycated Hemoglobin	25-Hydroxyvitamin D	rs1175550	G	A	0.23081	-0.0422	0.0028	1.51e-52	0.0002721	0.00245184	0.911634	217.773
Glycated Hemoglobin	25-Hydroxyvitamin D	rs11759026	G	A	0.268757	0.0182	0.0023	7.81e-15	-0.00491262	0.00242824	0.0430606	44.8163
Glycated Hemoglobin	25-Hydroxyvitamin D	rs117709065	T	C	0.017646	-0.0805	0.0091	1.15e-18	-0.00172204	0.00836965	0.836988	77.3427
Glycated Hemoglobin	25-Hydroxyvitamin D	rs11917973	T	C	0.403915	-0.0153	0.0022	3.87e-12	-0.000608068	0.00205396	0.767194	38.8012
Glycated Hemoglobin	25-Hydroxyvitamin D	rs12147688	T	G	0.25723	0.0215	0.0026	4.49e-16	0.00225599	0.00234946	0.336946	60.8058
Glycated Hemoglobin	25-Hydroxyvitamin D	rs12204055	T	C	0.239287	-0.0134	0.0024	1.5e-08	-0.00148329	0.00248497	0.550572	22.5006
Glycated Hemoglobin	25-Hydroxyvitamin D	rs1234212	T	C	0.370691	0.0125	0.0021	2.97e-09	0.00218453	0.00215987	0.311816	25.0925
Glycated Hemoglobin	25-Hydroxyvitamin D	rs12365580	A	G	0.170789	-0.0257	0.0027	9.41e-22	-0.0035254	0.00285213	0.216437	64.4003
Glycated Hemoglobin	25-Hydroxyvitamin D	rs12497133	A	G	0.53317	0.0177	0.0023	2.1e-14	0.00545859	0.00206115	0.00808947	53.6852
Glycated Hemoglobin	25-Hydroxyvitamin D	rs12600858	A	G	0.305598	-0.0226	0.0024	1.57e-21	-0.00267899	0.00243593	0.271427	74.6257
Glycated Hemoglobin	25-Hydroxyvitamin D	rs12628032	T	C	0.291918	0.0122	0.0022	4.95e-08	-0.00221401	0.00220405	0.315129	21.179
Glycated Hemoglobin	25-Hydroxyvitamin D	rs12670684	G	A	0.080097	-0.0461	0.0042	1.46e-27	-0.000784834	0.00373948	0.833763	107.823
Glycated Hemoglobin	25-Hydroxyvitamin D	rs1271040	G	A	0.35081	0.0258	0.0024	7.68e-27	-0.00232271	0.00212642	0.274696	104.383
Glycated Hemoglobin	25-Hydroxyvitamin D	rs12712928	C	G	0.21197	0.0257	0.0025	1.29e-24	0.00299449	0.00274079	0.274586	75.9617
Glycated Hemoglobin	25-Hydroxyvitamin D	rs12768808	G	A	0.373171	0.0117	0.0021	1.8e-08	-0.00487002	0.00211019	0.0210068	22.0431
Glycated Hemoglobin	25-Hydroxyvitamin D	rs12780892	G	C	0.23645	-0.0334	0.0027	1.14e-34	0.0045055	0.00242636	0.0633257	138.695
Glycated Hemoglobin	25-Hydroxyvitamin D	rs12912777	T	C	0.12668	0.0214	0.0035	6.16e-10	0.0012334	0.003059	0.6868	34.8794
Glycated Hemoglobin	25-Hydroxyvitamin D	rs12984096	C	G	0.39175	0.0467	0.0024	1.96e-87	0.00200399	0.00208061	0.335459	358.09
Glycated Hemoglobin	25-Hydroxyvitamin D	rs13020237	G	A	0.167023	-0.0166	0.0028	2.27e-09	0.0010919	0.00261668	0.676469	26.3921
Glycated Hemoglobin	25-Hydroxyvitamin D	rs13164506	A	G	0.147677	0.0233	0.0029	2.95e-15	0.00120283	0.0027225	0.658626	47.044
Glycated Hemoglobin	25-Hydroxyvitamin D	rs13192435	C	T	0.025466	0.0522	0.0073	8.48e-13	-0.00389794	0.00637912	0.541169	46.5557
Glycated Hemoglobin	25-Hydroxyvitamin D	rs13199088	T	C	0.26649	-0.022	0.0026	2.85e-17	-0.00400985	0.00229462	0.080549	65.1374
Glycated Hemoglobin	25-Hydroxyvitamin D	rs1399627	G	A	0.697733	0.022	0.0023	1.21e-21	-0.00557808	0.00213955	0.00913061	70.2797
Glycated Hemoglobin	25-Hydroxyvitamin D	rs142513102	G	A	0.026358	-0.0718	0.0072	1.84e-23	-0.00633215	0.0064149	0.323594	91.0943
Glycated Hemoglobin	25-Hydroxyvitamin D	rs1434602	C	T	0.88246	0.0204	0.0036	9.35e-09	-0.00601759	0.0031572	0.0566513	29.7163
Glycated Hemoglobin	25-Hydroxyvitamin D	rs149142833	T	C	0.133427	0.0246	0.0031	3.67e-15	-0.00137655	0.00282832	0.626468	48.1721
Glycated Hemoglobin	25-Hydroxyvitamin D	rs149336329	T	G	0.0486226	-0.0444	0.0047	3.1e-21	0.000602396	0.0049501	0.903142	62.7844
Glycated Hemoglobin	25-Hydroxyvitamin D	rs1496653	G	A	0.195708	-0.0194	0.0026	4e-14	0.00680513	0.00251866	0.00689493	40.7843
Glycated Hemoglobin	25-Hydroxyvitamin D	rs1524518	A	G	0.250974	0.0172	0.0023	1.58e-13	0.00212208	0.00238683	0.373962	38.2866
Glycated Hemoglobin	25-Hydroxyvitamin D	rs1564648	A	G	0.451296	0.0116	0.0021	2.52e-08	0.00196731	0.00203055	0.332617	22.9382
Glycated Hemoglobin	25-Hydroxyvitamin D	rs1570360	G	A	0.704498	0.0168	0.0023	2.45e-13	0.00234709	0.00215936	0.277065	40.4506
Glycated Hemoglobin	25-Hydroxyvitamin D	rs17080069	G	A	0.0659463	0.0238	0.0042	1.1e-08	-0.00816897	0.00394798	0.0385319	24.0194
Glycated Hemoglobin	25-Hydroxyvitamin D	rs1708302	T	C	0.415368	-0.0265	0.0023	1.09e-30	0.00119102	0.00202999	0.557396	117.428
Glycated Hemoglobin	25-Hydroxyvitamin D	rs17168486	T	C	0.213054	0.0239	0.0025	7.67e-22	-0.00377295	0.00269855	0.162071	65.937
Glycated Hemoglobin	25-Hydroxyvitamin D	rs174548	G	C	0.327602	-0.0241	0.0021	4.11e-29	-0.00213149	0.00218934	0.330267	88.0915
Glycated Hemoglobin	25-Hydroxyvitamin D	rs17476364	C	T	0.10992	-0.3256	0.0036	1e-200	-0.00453855	0.00328598	0.167222	7291.12
Glycated Hemoglobin	25-Hydroxyvitamin D	rs181204	G	A	0.33299	0.0242	0.0025	7.38e-23	0.00498225	0.00217433	0.0219402	89.5618
Glycated Hemoglobin	25-Hydroxyvitamin D	rs182969725	G	A	0.011294	-0.0734	0.0111	3.13e-11	-0.00496977	0.00958985	0.604296	41.4166
Glycated Hemoglobin	25-Hydroxyvitamin D	rs183794109	T	C	0.29894	0.017	0.0025	1.12e-11	6.78715e-05	0.00221502	0.975555	41.697
Glycated Hemoglobin	25-Hydroxyvitamin D	rs1838931	T	C	0.350528	0.0139	0.0022	1.1e-10	-0.00302041	0.00218285	0.166451	30.2807
Glycated Hemoglobin	25-Hydroxyvitamin D	rs1866475	G	A	0.740049	-0.0186	0.0023	1.24e-15	0.00222271	0.00229113	0.33198	45.8196
Glycated Hemoglobin	25-Hydroxyvitamin D	rs192095068	A	G	0.17073	-0.0199	0.0031	1.52e-10	0.000783033	0.00284264	0.782963	38.599
Glycated Hemoglobin	25-Hydroxyvitamin D	rs1970014	A	C	0.713704	-0.025	0.0022	9.63e-29	-0.000710787	0.00226273	0.753425	87.9306
Glycated Hemoglobin	25-Hydroxyvitamin D	rs1974620	T	C	0.574066	0.0245	0.0021	2.96e-32	-0.00338915	0.00204059	0.0967409	101.06
Glycated Hemoglobin	25-Hydroxyvitamin D	rs198325	T	C	0.191086	-0.025	0.0027	9.47e-21	0.00711765	0.00245492	0.00373947	66.5137
Glycated Hemoglobin	25-Hydroxyvitamin D	rs1985469	T	A	0.17907	0.1077	0.003	1e-200	-0.00677429	0.00265516	0.0107303	1177.77
Glycated Hemoglobin	25-Hydroxyvitamin D	rs2047564	T	C	0.13466	-0.0202	0.0034	2.14e-09	0.00372008	0.00298258	0.212299	32.7329
Glycated Hemoglobin	25-Hydroxyvitamin D	rs2060985	G	A	0.548997	-0.0159	0.002	5.47e-15	-0.00521513	0.00204315	0.0106955	43.0937
Glycated Hemoglobin	25-Hydroxyvitamin D	rs2106844	A	T	0.656985	0.0123	0.0022	1.47e-08	-0.00145226	0.00220564	0.510263	23.4706
Glycated Hemoglobin	25-Hydroxyvitamin D	rs2113260	C	T	0.707436	-0.018	0.0023	4.53e-15	0.00189599	0.00219398	0.38749	46.1665
Glycated Hemoglobin	25-Hydroxyvitamin D	rs2160725	C	A	0.50203	0.015	0.002	1.77e-13	0.0022694	0.00204683	0.267543	38.724
Glycated Hemoglobin	25-Hydroxyvitamin D	rs2237895	C	A	0.407846	0.0311	0.0021	6.97e-52	0.00175057	0.00205704	0.394763	160.868
Glycated Hemoglobin	25-Hydroxyvitamin D	rs2256833	T	C	0.539614	-0.055	0.002	1.41e-162	-1.11004e-06	0.00203936	0.999566	518.083
Glycated Hemoglobin	25-Hydroxyvitamin D	rs2258238	T	A	0.1091	0.0288	0.0032	4.45e-19	-0.00883347	0.00331652	0.00773375	55.504
Glycated Hemoglobin	25-Hydroxyvitamin D	rs2267716	C	T	0.227714	-0.0145	0.0024	1.84e-09	-0.000863798	0.00240175	0.719106	25.4537
Glycated Hemoglobin	25-Hydroxyvitamin D	rs2305196	A	G	0.324952	-0.0267	0.0022	9.29e-33	-0.000858598	0.00230978	0.710099	107.678
Glycated Hemoglobin	25-Hydroxyvitamin D	rs2325747	T	C	0.476515	-0.0124	0.0021	5.52e-09	-0.00377301	0.00206308	0.0674249	26.4042
Glycated Hemoglobin	25-Hydroxyvitamin D	rs247827	A	G	0.164407	0.0228	0.0028	1.11e-15	0.00331848	0.00260231	0.202236	49.1657
Glycated Hemoglobin	25-Hydroxyvitamin D	rs2487569	T	A	0.11067	0.0225	0.0037	1.23e-09	0.00161986	0.00334958	0.62867	34.3018
Glycated Hemoglobin	25-Hydroxyvitamin D	rs2648555	G	A	0.760559	-0.0145	0.0025	5.4e-09	0.00170413	0.00229528	0.457814	26.3582
Glycated Hemoglobin	25-Hydroxyvitamin D	rs28413704	G	A	0.116351	-0.0201	0.0031	1.08e-10	-0.00327586	0.00351609	0.351505	28.5952
Glycated Hemoglobin	25-Hydroxyvitamin D	rs28526689	A	G	0.312914	0.0142	0.0022	2.12e-10	-0.00067943	0.00213876	0.750732	29.8446
Glycated Hemoglobin	25-Hydroxyvitamin D	rs28628339	G	A	0.29155	0.023	0.0025	8.17e-20	-0.00146206	0.00224034	0.514013	75.2296
Glycated Hemoglobin	25-Hydroxyvitamin D	rs28641468	C	T	0.776287	0.033	0.0025	7.09e-41	-0.00251353	0.00237693	0.290297	130.233
Glycated Hemoglobin	25-Hydroxyvitamin D	rs2908277	A	G	0.124944	0.0404	0.003	1.89e-40	-0.00216054	0.00310832	0.487005	122.881
Glycated Hemoglobin	25-Hydroxyvitamin D	rs2954031	T	G	0.45247	0.019	0.002	9.48e-21	0.000609849	0.00204983	0.766076	61.5741
Glycated Hemoglobin	25-Hydroxyvitamin D	rs2978457	C	T	0.504016	0.0156	0.002	1.6e-14	0.00314037	0.00203578	0.122931	41.8822
Glycated Hemoglobin	25-Hydroxyvitamin D	rs3176447	A	T	0.0971059	-0.0329	0.0034	1.39e-21	0.0118897	0.00367359	0.0012099	65.339
Glycated Hemoglobin	25-Hydroxyvitamin D	rs34568892	T	C	0.667399	-0.0128	0.0021	2.44e-09	-0.00204564	0.00218665	0.349524	25.0367
Glycated Hemoglobin	25-Hydroxyvitamin D	rs34811474	A	G	0.23194	-0.0159	0.0027	5.02e-09	0.000417074	0.00241149	0.862689	31.0041
Glycated Hemoglobin	25-Hydroxyvitamin D	rs348330	A	G	0.574124	-0.0193	0.0022	3.13e-19	0.0061207	0.00211819	0.00385745	62.7044
Glycated Hemoglobin	25-Hydroxyvitamin D	rs35018839	G	A	0.105758	-0.0194	0.0033	3.98e-09	-0.00671023	0.00356099	0.0595141	24.5029
Glycated Hemoglobin	25-Hydroxyvitamin D	rs35198068	C	T	0.249169	0.0708	0.0024	6.62e-184	0.00070745	0.00223262	0.751343	646.746
Glycated Hemoglobin	25-Hydroxyvitamin D	rs35585881	A	G	0.0904537	0.0201	0.0035	1.25e-08	-0.00761794	0.00368121	0.038507	22.8817
Glycated Hemoglobin	25-Hydroxyvitamin D	rs35591	G	C	0.261933	0.0163	0.0023	1.48e-12	-0.000918301	0.00239624	0.701552	35.3607
Glycated Hemoglobin	25-Hydroxyvitamin D	rs35662301	C	T	0.115998	0.021	0.0031	1.75e-11	-0.00122522	0.00344195	0.721867	31.1313
Glycated Hemoglobin	25-Hydroxyvitamin D	rs35895680	A	C	0.275594	-0.0145	0.0024	2.23e-09	0.000332951	0.00219127	0.879231	28.8961
Glycated Hemoglobin	25-Hydroxyvitamin D	rs3748059	G	A	0.804083	-0.0204	0.0026	8.11e-15	0.000156736	0.00254489	0.95089	45.1342
Glycated Hemoglobin	25-Hydroxyvitamin D	rs3757972	T	C	0.387452	0.0182	0.0021	7.62e-18	-0.00439636	0.00209082	0.035492	54.1234
Glycated Hemoglobin	25-Hydroxyvitamin D	rs3810027	G	C	0.356272	0.0128	0.0021	1.86e-09	-0.000510866	0.00215646	0.812734	25.8674
Glycated Hemoglobin	25-Hydroxyvitamin D	rs3827181	T	C	0.387618	0.0163	0.0021	1.04e-14	0.00267499	0.00213999	0.211299	43.4182
Glycated Hemoglobin	25-Hydroxyvitamin D	rs3918296	G	C	0.0244339	-0.0476	0.0067	1.24e-12	0.006925	0.00644006	0.282241	37.1814
Glycated Hemoglobin	25-Hydroxyvitamin D	rs4237150	C	G	0.406584	0.0164	0.0021	1.35e-15	0.000954243	0.00207108	0.64498	44.6755
Glycated Hemoglobin	25-Hydroxyvitamin D	rs4238013	T	C	0.826007	-0.0173	0.0028	8.99e-10	0.00278654	0.00253002	0.270727	29.6115
Glycated Hemoglobin	25-Hydroxyvitamin D	rs4435501	C	A	0.10638	0.0209	0.0038	4.27e-08	-0.000539958	0.00335924	0.8723	28.5862
Glycated Hemoglobin	25-Hydroxyvitamin D	rs4443935	G	A	0.729145	-0.0135	0.0023	2.46e-09	-0.00241063	0.00227634	0.289603	24.7779
Glycated Hemoglobin	25-Hydroxyvitamin D	rs4518840	T	A	0.87903	-0.0378	0.0036	2.39e-26	-0.00262813	0.00321041	0.412999	104.619
Glycated Hemoglobin	25-Hydroxyvitamin D	rs45607834	T	C	0.10266	0.0228	0.0038	1.99e-09	0.00353169	0.00340823	0.300098	32.9674
Glycated Hemoglobin	25-Hydroxyvitamin D	rs4678408	G	A	0.638295	-0.0187	0.0021	1.13e-18	5.35323e-05	0.0021323	0.979971	55.5834
Glycated Hemoglobin	25-Hydroxyvitamin D	rs4679997	G	C	0.652694	-0.0174	0.0021	3.16e-16	0.0019915	0.00217371	0.359575	47.2493
Glycated Hemoglobin	25-Hydroxyvitamin D	rs4689394	G	C	0.665062	0.018	0.0023	9.37e-15	0.00145703	0.00207544	0.482657	49.6878
Glycated Hemoglobin	25-Hydroxyvitamin D	rs4737010	A	G	0.267535	0.0628	0.0023	3.98e-158	0.00527319	0.00242502	0.0296681	532.812
Glycated Hemoglobin	25-Hydroxyvitamin D	rs4755309	T	G	0.11369	-0.0253	0.0036	2.86e-12	-0.00278806	0.0031795	0.380548	44.4038
Glycated Hemoglobin	25-Hydroxyvitamin D	rs4760682	A	C	0.81301	0.0785	0.0029	2.09e-156	0.00367048	0.0026111	0.159806	646.076
Glycated Hemoglobin	25-Hydroxyvitamin D	rs4792687	C	T	0.50569	-0.0219	0.0023	1.81e-21	0.000162022	0.00203137	0.936428	82.5452
Glycated Hemoglobin	25-Hydroxyvitamin D	rs4809556	A	G	0.610809	-0.0165	0.0021	5.85e-15	-0.00174184	0.00206713	0.399431	44.5562
Glycated Hemoglobin	25-Hydroxyvitamin D	rs4864482	A	G	0.29364	0.0183	0.0025	4.52e-13	0.00245888	0.00223603	0.271479	47.8211
Glycated Hemoglobin	25-Hydroxyvitamin D	rs4890629	G	A	0.70549	0.0199	0.0022	7.07e-19	0.000276125	0.00234194	0.906144	56.6479
Glycated Hemoglobin	25-Hydroxyvitamin D	rs4894797	A	G	0.545941	0.0253	0.002	5.4e-35	-0.00346802	0.00205428	0.0913734	109.258
Glycated Hemoglobin	25-Hydroxyvitamin D	rs4901844	T	C	0.24892	-0.0237	0.0027	5.69e-19	0.000527596	0.00234297	0.821837	72.3019
Glycated Hemoglobin	25-Hydroxyvitamin D	rs4905949	A	G	0.179859	-0.0172	0.0026	5.44e-11	0.00454361	0.00268739	0.0908908	30.0422
Glycated Hemoglobin	25-Hydroxyvitamin D	rs4910498	T	A	0.59909	-0.0297	0.0021	1.45e-45	0.00106453	0.00212324	0.616112	145.899
Glycated Hemoglobin	25-Hydroxyvitamin D	rs4972658	A	G	0.189811	-0.0268	0.0027	2.84e-23	0.00370398	0.00248863	0.136655	76.0482
Glycated Hemoglobin	25-Hydroxyvitamin D	rs4985996	T	C	0.316915	-0.0178	0.0022	1.93e-15	0.00251765	0.00214968	0.24153	47.2207
Glycated Hemoglobin	25-Hydroxyvitamin D	rs55696240	A	G	0.338284	0.015	0.0022	1.55e-11	0.00504361	0.00211745	0.0172219	34.6733
Glycated Hemoglobin	25-Hydroxyvitamin D	rs55770587	T	C	0.041923	-0.0455	0.0057	2.26e-15	0.00693404	0.00513053	0.176527	57.2484
Glycated Hemoglobin	25-Hydroxyvitamin D	rs55780214	A	T	0.29083	-0.0229	0.0025	2.67e-19	0.00604068	0.00228346	0.00815925	74.4681
Glycated Hemoglobin	25-Hydroxyvitamin D	rs55881843	A	G	0.13875	-0.0334	0.0033	1.49e-23	0.00757339	0.00295323	0.010334	91.7881
Glycated Hemoglobin	25-Hydroxyvitamin D	rs560887	C	T	0.748136	0.1024	0.0025	1e-200	-0.00414236	0.00221878	0.0619085	1365.47
Glycated Hemoglobin	25-Hydroxyvitamin D	rs592423	C	A	0.499297	-0.016	0.0021	2.53e-14	0.00419908	0.00204076	0.0396278	44.0606
Glycated Hemoglobin	25-Hydroxyvitamin D	rs60353775	G	C	0.261258	0.0293	0.0023	4.34e-36	-0.00500475	0.00245316	0.0413381	114.093
Glycated Hemoglobin	25-Hydroxyvitamin D	rs6066141	C	T	0.235542	-0.0221	0.0025	4.48e-18	0.0044965	0.00225982	0.0466176	60.5478
Glycated Hemoglobin	25-Hydroxyvitamin D	rs6077396	A	G	0.488992	-0.0185	0.002	8.76e-20	-0.00215796	0.00203143	0.288105	58.8793
Glycated Hemoglobin	25-Hydroxyvitamin D	rs61781371	G	C	0.213297	0.0218	0.0025	2.37e-18	-0.00382835	0.00242772	0.114811	54.9027
Glycated Hemoglobin	25-Hydroxyvitamin D	rs61807822	C	G	0.294255	0.0229	0.0022	2.14e-24	-0.00556619	0.00218541	0.010866	74.9813
Glycated Hemoglobin	25-Hydroxyvitamin D	rs61963209	A	G	0.184949	-0.0153	0.0027	9.73e-09	-0.000615663	0.002549	0.809143	24.2921
Glycated Hemoglobin	25-Hydroxyvitamin D	rs62409405	T	C	0.510413	-0.0179	0.0021	6.92e-18	0.00278978	0.00204846	0.173231	55.1243
Glycated Hemoglobin	25-Hydroxyvitamin D	rs62435159	A	G	0.21158	-0.0165	0.0028	6.28e-09	0.00142758	0.00251015	0.569544	31.2648
Glycated Hemoglobin	25-Hydroxyvitamin D	rs62523081	A	G	0.330763	0.0148	0.0022	1.44e-11	-0.000391695	0.00211572	0.853123	33.3794
Glycated Hemoglobin	25-Hydroxyvitamin D	rs62550975	G	A	0.062659	-0.0935	0.0047	2.48e-86	-0.00152632	0.00420304	0.716496	353.807
Glycated Hemoglobin	25-Hydroxyvitamin D	rs636089	C	T	0.387388	0.0126	0.0021	1.45e-09	-0.0021194	0.00209754	0.312293	25.9371
Glycated Hemoglobin	25-Hydroxyvitamin D	rs637614	C	T	0.47456	-0.0171	0.0023	1.05e-13	0.0041898	0.00203399	0.0394085	50.1979
Glycated Hemoglobin	25-Hydroxyvitamin D	rs6494529	A	G	0.483007	0.0194	0.0021	2.28e-20	-0.00188559	0.00205131	0.357985	64.7051
Glycated Hemoglobin	25-Hydroxyvitamin D	rs6518681	G	A	0.907019	0.0326	0.004	2.49e-16	0.00204634	0.00357699	0.567265	61.7077
Glycated Hemoglobin	25-Hydroxyvitamin D	rs6565922	T	C	0.403852	0.0138	0.0021	3.26e-11	-4.08618e-05	0.00209591	0.984445	31.5638
Glycated Hemoglobin	25-Hydroxyvitamin D	rs66593272	T	A	0.0393805	-0.095	0.0051	2.78e-76	-0.00623511	0.00544107	0.251822	235.176
Glycated Hemoglobin	25-Hydroxyvitamin D	rs67131976	T	C	0.215514	0.047	0.0025	1.78e-80	-0.00539846	0.00267873	0.0438723	257.274
Glycated Hemoglobin	25-Hydroxyvitamin D	rs6777684	G	A	0.60967	0.0259	0.0024	7.14e-28	-0.000702778	0.00209887	0.737748	109.921
Glycated Hemoglobin	25-Hydroxyvitamin D	rs6780171	A	T	0.312437	0.0241	0.0022	1.9e-28	-0.00103039	0.00218782	0.637666	85.9079
Glycated Hemoglobin	25-Hydroxyvitamin D	rs6810158	C	T	0.08701	-0.0288	0.0041	1.91e-12	-0.00486858	0.003657	0.183088	45.3621
Glycated Hemoglobin	25-Hydroxyvitamin D	rs6837198	T	G	0.658454	0.0143	0.0021	2.3e-11	0.00496234	0.00219683	0.0238919	31.6594
Glycated Hemoglobin	25-Hydroxyvitamin D	rs6855847	A	G	0.447315	-0.0179	0.0021	2.39e-17	-0.00149967	0.00207965	0.470839	54.5358
Glycated Hemoglobin	25-Hydroxyvitamin D	rs6878122	A	G	0.73181	-0.0262	0.0024	6.99e-27	0.00187833	0.00218556	0.390106	92.7633
Glycated Hemoglobin	25-Hydroxyvitamin D	rs6893283	T	C	0.01453	-0.0559	0.0096	6.01e-09	0.00547017	0.00846086	0.517938	30.8026
Glycated Hemoglobin	25-Hydroxyvitamin D	rs7124355	G	A	0.667134	-0.019	0.0021	8.83e-19	0.00124691	0.00218119	0.567547	55.1919
Glycated Hemoglobin	25-Hydroxyvitamin D	rs7195055	T	C	0.015239	-0.058	0.0097	1.84e-09	0.00282886	0.00898938	0.752997	34.7538
Glycated Hemoglobin	25-Hydroxyvitamin D	rs7213347	C	G	0.636434	-0.0155	0.0022	1.24e-12	0.00636625	0.00221142	0.00399172	38.2705
Glycated Hemoglobin	25-Hydroxyvitamin D	rs72747621	T	C	0.22878	-0.016	0.0027	5.6e-09	0.000993025	0.0024349	0.683398	31.095
Glycated Hemoglobin	25-Hydroxyvitamin D	rs7277792	A	T	0.25992	0.0151	0.0023	6.53e-11	0.000554825	0.0023137	0.810485	30.1944
Glycated Hemoglobin	25-Hydroxyvitamin D	rs72781679	A	G	0.113861	0.0512	0.0033	1.58e-53	0.00276762	0.00299295	0.355115	182.164
Glycated Hemoglobin	25-Hydroxyvitamin D	rs72811487	A	G	0.035128	-0.0573	0.0062	4.26e-20	-0.000860853	0.00574031	0.880791	76.6204
Glycated Hemoglobin	25-Hydroxyvitamin D	rs72897835	G	T	0.094407	0.0279	0.0039	1.53e-12	0.00279311	0.00348175	0.422429	45.8162
Glycated Hemoglobin	25-Hydroxyvitamin D	rs72939920	T	A	0.195143	-0.0287	0.0027	4.58e-26	0.000383847	0.00239787	0.872819	89.0766
Glycated Hemoglobin	25-Hydroxyvitamin D	rs72973028	C	A	0.17238	0.02	0.0031	6.97e-11	-0.00569708	0.00278702	0.0409393	39.2865
Glycated Hemoglobin	25-Hydroxyvitamin D	rs7298690	C	T	0.213307	0.014	0.0025	1.16e-08	-0.00454921	0.00247745	0.0663208	22.6418
Glycated Hemoglobin	25-Hydroxyvitamin D	rs73221116	A	G	0.0356383	0.0327	0.0055	3.98e-09	-0.00797467	0.00528956	0.13165	25.2988
Glycated Hemoglobin	25-Hydroxyvitamin D	rs73226260	A	G	0.034445	-0.0424	0.0064	3.19e-11	-0.0121536	0.00576385	0.0349792	41.1626
Glycated Hemoglobin	25-Hydroxyvitamin D	rs73502775	A	G	0.215328	0.0147	0.0025	4.05e-09	-0.00618001	0.00273035	0.023608	25.1345
Glycated Hemoglobin	25-Hydroxyvitamin D	rs7356034	A	G	0.266896	-0.0393	0.0023	3.88e-65	-0.00146218	0.00225585	0.516876	208.147
Glycated Hemoglobin	25-Hydroxyvitamin D	rs737092	C	T	0.48702	0.0245	0.002	1.22e-33	9.93534e-05	0.00204694	0.961288	103.258
Glycated Hemoglobin	25-Hydroxyvitamin D	rs74904971	A	C	0.145009	0.0232	0.0028	3.35e-16	0.000607861	0.00320915	0.849768	45.9416
Glycated Hemoglobin	25-Hydroxyvitamin D	rs7513688	A	G	0.333601	0.0172	0.0022	2.94e-15	0.00398923	0.00212305	0.0602435	45.2784
Glycated Hemoglobin	25-Hydroxyvitamin D	rs75636043	A	G	0.078182	-0.0254	0.0043	3.88e-09	-0.00333184	0.00380173	0.380812	32.0092
Glycated Hemoglobin	25-Hydroxyvitamin D	rs75817923	G	A	0.45419	0.0131	0.0023	1.91e-08	-0.000904071	0.00208019	0.663845	29.287
Glycated Hemoglobin	25-Hydroxyvitamin D	rs7621544	A	C	0.181861	-0.0145	0.0026	4.11e-08	0.00561932	0.00286682	0.0499816	21.535
Glycated Hemoglobin	25-Hydroxyvitamin D	rs76379442	T	A	0.062846	0.0231	0.0041	2.11e-08	-0.00370914	0.00451983	0.411853	21.6349
Glycated Hemoglobin	25-Hydroxyvitamin D	rs76533333	G	A	0.0762768	0.0801	0.0039	2.57e-92	-0.00444915	0.00356126	0.211549	311.464
Glycated Hemoglobin	25-Hydroxyvitamin D	rs76895963	G	T	0.021026	-0.1889	0.0088	1.76e-101	0.0252275	0.00849526	0.00298188	506.344
Glycated Hemoglobin	25-Hydroxyvitamin D	rs78186330	A	G	0.29159	0.0158	0.0024	9.4e-11	0.00156011	0.00250793	0.533895	35.5003
Glycated Hemoglobin	25-Hydroxyvitamin D	rs7820334	T	C	0.271713	-0.0218	0.0024	1.97e-19	-0.00204558	0.00221065	0.354795	64.7475
Glycated Hemoglobin	25-Hydroxyvitamin D	rs79130661	C	T	0.094317	-0.0256	0.0039	9.01e-11	-6.24862e-05	0.00347158	0.985639	38.5399
Glycated Hemoglobin	25-Hydroxyvitamin D	rs7919018	G	A	0.292548	-0.0347	0.0022	6.29e-54	-0.00407393	0.00218494	0.0622444	171.627
Glycated Hemoglobin	25-Hydroxyvitamin D	rs79221399	A	C	0.0672463	-0.0331	0.0042	3.63e-15	0.00414339	0.00378439	0.273577	47.3115
Glycated Hemoglobin	25-Hydroxyvitamin D	rs79315568	C	T	0.57464	-0.0138	0.0023	3.23e-09	-0.000171022	0.00205825	0.933779	32.0455
Glycated Hemoglobin	25-Hydroxyvitamin D	rs79621919	A	G	0.0485598	-0.0384	0.0049	4.61e-15	-0.000215394	0.00431979	0.960232	46.9025
Glycated Hemoglobin	25-Hydroxyvitamin D	rs797399	G	A	0.761642	-0.0143	0.0025	7.3e-09	-0.00221018	0.00230691	0.338027	25.5565
Glycated Hemoglobin	25-Hydroxyvitamin D	rs7974748	G	T	0.46013	-0.0127	0.0023	4.18e-08	0.00288836	0.00205471	0.159806	27.5821
Glycated Hemoglobin	25-Hydroxyvitamin D	rs79755767	A	G	0.099979	-0.036	0.0039	1.24e-20	-0.00198147	0.00344474	0.565145	80.294
Glycated Hemoglobin	25-Hydroxyvitamin D	rs79799282	G	A	0.041657	0.0352	0.0058	1.1e-09	-0.00203557	0.00522984	0.697111	34.0528
Glycated Hemoglobin	25-Hydroxyvitamin D	rs8013143	G	A	0.23665	0.02	0.0025	1.43e-15	0.00348498	0.00226031	0.123118	49.7472
Glycated Hemoglobin	25-Hydroxyvitamin D	rs8029034	G	T	0.2373	-0.0189	0.0027	4.52e-12	-0.00475703	0.00239641	0.0471368	44.5089
Glycated Hemoglobin	25-Hydroxyvitamin D	rs8050500	C	T	0.467568	-0.0226	0.002	1.81e-28	0.00304509	0.00204103	0.135715	87.5491
Glycated Hemoglobin	25-Hydroxyvitamin D	rs8070401	T	C	0.715662	0.0142	0.0024	4.36e-09	0.00245448	0.00214587	0.252699	28.2469
Glycated Hemoglobin	25-Hydroxyvitamin D	rs8193004	T	C	0.58056	-0.0112	0.002	4.45e-08	-0.00103718	0.00207003	0.616338	21.0279
Glycated Hemoglobin	25-Hydroxyvitamin D	rs830021	C	A	0.72935	-0.0223	0.0023	2.06e-21	-0.000861573	0.00222041	0.697998	67.5857
Glycated Hemoglobin	25-Hydroxyvitamin D	rs855791	G	A	0.539336	-0.0525	0.002	2.5e-146	-0.00299823	0.00206429	0.146383	472.034
Glycated Hemoglobin	25-Hydroxyvitamin D	rs874744	T	C	0.020039	-0.0507	0.0082	7.01e-10	-0.0216662	0.00727451	0.00289781	34.7504
Glycated Hemoglobin	25-Hydroxyvitamin D	rs879253	T	C	0.612114	-0.018	0.0022	2.79e-16	0.00152479	0.00204015	0.454828	52.9619
Glycated Hemoglobin	25-Hydroxyvitamin D	rs889512	G	C	0.0891607	-0.0237	0.0037	1.26e-10	-0.00111535	0.0033894	0.742103	31.4027
Glycated Hemoglobin	25-Hydroxyvitamin D	rs924150	C	A	0.403006	-0.0129	0.0021	1.99e-09	0.00684389	0.00210291	0.00113598	27.562
Glycated Hemoglobin	25-Hydroxyvitamin D	rs9389268	G	A	0.275287	-0.0411	0.0023	8.44e-74	-0.00298671	0.00232567	0.199058	232.137
Glycated Hemoglobin	25-Hydroxyvitamin D	rs9577395	G	C	0.202032	-0.0159	0.0025	3.18e-10	-0.00397414	0.00249579	0.111309	28.0576
Glycated Hemoglobin	25-Hydroxyvitamin D	rs9789075	A	G	0.228038	-0.0177	0.0024	1.97e-13	0.000890956	0.00255	0.726793	37.9676
Glycated Hemoglobin	25-Hydroxyvitamin D	rs9840088	C	A	0.280811	-0.0154	0.0024	2.45e-10	0.0034326	0.00257451	0.182432	32.9728
Glycated Hemoglobin	25-Hydroxyvitamin D	rs998584	A	C	0.493075	0.0196	0.002	3.76e-22	-0.000532816	0.00203977	0.793928	66.1101
Glycated Hemoglobin	Fibroblast Growth Factor 23	rs10042588	A	G	0.085847	-0.0248	0.0041	2.108e-09	-0.0027	0.0192	0.89	33.2281
Glycated Hemoglobin	Fibroblast Growth Factor 23	rs10053046	G	A	0.32885	0.0164	0.0022	5.38766e-14	0.0009	0.0117	0.9372	40.867
Glycated Hemoglobin	Fibroblast Growth Factor 23	rs1015166	T	C	0.32821	0.0166	0.0022	1.18987e-14	0.0188	0.0123	0.1247	41.8283
Glycated Hemoglobin	Fibroblast Growth Factor 23	rs10278905	A	G	0.632641	-0.0131	0.0021	3.179e-10	0.0135	0.0113	0.2309	27.4562
Glycated Hemoglobin	Fibroblast Growth Factor 23	rs10476553	C	G	0.28524	-0.0175	0.0025	7.46965e-12	0.0059	0.0115	0.609901	42.985
Glycated Hemoglobin	Fibroblast Growth Factor 23	rs10501320	C	G	0.21937	-0.0269	0.0026	5.80363e-25	0.0026	0.0118	0.8279	85.3199
Glycated Hemoglobin	Fibroblast Growth Factor 23	rs1051470	C	T	0.601394	-0.0151	0.0021	2.47628e-13	-0.0044	0.0107	0.6798	37.6288
Glycated Hemoglobin	Fibroblast Growth Factor 23	rs10736269	C	T	0.460421	-0.013	0.002	1.79999e-10	-0.0023	0.0109	0.8323	28.9034
Glycated Hemoglobin	Fibroblast Growth Factor 23	rs10758657	G	A	0.20807	-0.0263	0.0028	1.76685e-20	-0.0027	0.0149	0.854	78.4734
Glycated Hemoglobin	Fibroblast Growth Factor 23	rs10760259	A	C	0.86059	0.0202	0.0033	1.243e-09	0.0048	0.0194	0.8032	33.7016
Glycated Hemoglobin	Fibroblast Growth Factor 23	rs10771369	C	G	0.21543	-0.0234	0.0024	1.21899e-21	-0.0127	0.013	0.3297	63.7185
Glycated Hemoglobin	Fibroblast Growth Factor 23	rs10811660	A	G	0.217241	-0.048	0.0025	6.23591e-84	0.0009	0.0135	0.944	269.903
Glycated Hemoglobin	Fibroblast Growth Factor 23	rs10853047	C	T	0.14524	0.0187	0.0033	1.27101e-08	-0.0066	0.0177	0.709499	29.8859
Glycated Hemoglobin	Fibroblast Growth Factor 23	rs10875289	A	G	0.36064	-0.0147	0.0024	9.73195e-10	0.003	0.0121	0.8006	34.3015
Glycated Hemoglobin	Fibroblast Growth Factor 23	rs10998566	C	T	0.031847	-0.0449	0.0066	7.39265e-12	0.0138	0.0321	0.667699	42.7932
Glycated Hemoglobin	Fibroblast Growth Factor 23	rs11023883	G	A	0.082692	0.0273	0.0042	7.22104e-11	-0.0019	0.0193	0.9211	38.9196
Glycated Hemoglobin	Fibroblast Growth Factor 23	rs1103759	C	T	0.47864	0.0133	0.0023	1.184e-08	0.0035	0.0133	0.7956	30.3881
Glycated Hemoglobin	Fibroblast Growth Factor 23	rs11042852	G	A	0.086798	0.0399	0.0041	3.10027e-22	-0.0239	0.0197	0.2249	86.8856
Glycated Hemoglobin	Fibroblast Growth Factor 23	rs11046171	C	T	0.216844	-0.0143	0.0025	8.16996e-09	-0.0078	0.0122	0.5215	23.9064
Glycated Hemoglobin	Fibroblast Growth Factor 23	rs11058322	T	C	0.126142	-0.0193	0.0031	6.80002e-10	0.0129	0.016	0.42	28.2661
Glycated Hemoglobin	Fibroblast Growth Factor 23	rs1108646	G	A	0.594387	-0.0299	0.0023	6.58264e-39	0.0036	0.0113	0.751	148.432
Glycated Hemoglobin	Fibroblast Growth Factor 23	rs11130982	G	T	0.70908	0.0163	0.0025	1.57899e-10	0.0032	0.0119	0.7901	37.7318
Glycated Hemoglobin	Fibroblast Growth Factor 23	rs11187138	G	A	0.460569	-0.0284	0.0021	4.30427e-42	-0.0054	0.0103	0.5985	137.993
Glycated Hemoglobin	Fibroblast Growth Factor 23	rs111934043	C	G	0.141451	0.0166	0.003	4.30101e-08	-0.0121	0.0134	0.3693	23.0373
Glycated Hemoglobin	Fibroblast Growth Factor 23	rs11195508	G	C	0.14979	-0.0177	0.0032	4.26599e-08	0.0058	0.0145	0.69	27.4667
Glycated Hemoglobin	Fibroblast Growth Factor 23	rs11211160	A	T	0.30472	-0.0192	0.0025	2.82879e-14	-0.0061	0.0119	0.609901	53.7708
Glycated Hemoglobin	Fibroblast Growth Factor 23	rs1121980	A	G	0.390088	0.0233	0.0021	1.46487e-28	0.0067	0.0103	0.5188	88.9343
Glycated Hemoglobin	Fibroblast Growth Factor 23	rs112329286	TTTTA	T	0.144943	0.0202	0.0029	7.43875e-12	-0.0077	0.0168	0.6466	34.8141
Glycated Hemoglobin	Fibroblast Growth Factor 23	rs112414002	T	C	0.025648	0.0417	0.0073	1.02101e-08	-0.0129	0.0375	0.730999	29.9154
Glycated Hemoglobin	Fibroblast Growth Factor 23	rs11248326	T	C	0.56538	0.0136	0.0024	8.89406e-09	0.0146	0.0158	0.3538	31.2884
Glycated Hemoglobin	Fibroblast Growth Factor 23	rs11257655	T	C	0.250344	0.0341	0.0024	8.59409e-47	0.0167	0.0125	0.1829	150.284
Glycated Hemoglobin	Fibroblast Growth Factor 23	rs112869572	CTT	C	0.40398	-0.0132	0.0023	1.92398e-08	0.0043	0.0154	0.778999	28.8816
Glycated Hemoglobin	Fibroblast Growth Factor 23	rs114247628	A	G	0.0056721	-0.1831	0.0157	2.3518e-31	0.0594	0.1203	0.6214	130.206
Glycated Hemoglobin	Fibroblast Growth Factor 23	rs11431780	TG	T	0.30578	0.0166	0.0025	2.97715e-11	0.01	0.0134	0.4563	40.2707
Glycated Hemoglobin	Fibroblast Growth Factor 23	rs114322470	G	T	0.019319	-0.0538	0.0085	2.20699e-10	0.0463	0.0418	0.2674	37.752
Glycated Hemoglobin	Fibroblast Growth Factor 23	rs11438979	AG	A	0.4194	-0.0377	0.0023	1.13894e-58	-0.0157	0.0109	0.1496	238.399
Glycated Hemoglobin	Fibroblast Growth Factor 23	rs11602873	T	A	0.136964	-0.0353	0.003	3.39391e-31	-0.0022	0.0144	0.8769	101.421
Glycated Hemoglobin	Fibroblast Growth Factor 23	rs11616380	T	G	0.284921	-0.0173	0.0022	1.68811e-14	-0.001	0.0116	0.9297	41.9797
Glycated Hemoglobin	Fibroblast Growth Factor 23	rs1166710	A	T	0.25496	-0.0165	0.0027	7.65597e-10	-0.0079	0.013	0.544999	35.6025
Glycated Hemoglobin	Fibroblast Growth Factor 23	rs11708067	G	A	0.203418	-0.0524	0.0027	1.36301e-85	0.0234	0.0126	0.0624597	306.538
Glycated Hemoglobin	Fibroblast Growth Factor 23	rs11728350	G	A	0.105557	0.0279	0.0034	4.55302e-16	-0.0059	0.0156	0.704601	50.5973
Glycated Hemoglobin	Fibroblast Growth Factor 23	rs117370443	C	T	0.039128	0.0553	0.0059	1.3499e-20	0.0065	0.0261	0.8042	79.1624
Glycated Hemoglobin	Fibroblast Growth Factor 23	rs117452592	A	G	0.031135	0.0361	0.0066	4.99597e-08	0.0053	0.0402	0.8942	27.063
Glycated Hemoglobin	Fibroblast Growth Factor 23	rs1175550	G	A	0.23081	-0.0422	0.0028	1.51008e-52	0.007	0.0124	0.5715	217.773
Glycated Hemoglobin	Fibroblast Growth Factor 23	rs11759026	G	A	0.268757	0.0182	0.0023	7.81448e-15	0.0234	0.0119	0.0498196	44.8163
Glycated Hemoglobin	Fibroblast Growth Factor 23	rs117709065	T	C	0.017646	-0.0805	0.0091	1.14789e-18	0.0102	0.0451	0.821	77.3427
Glycated Hemoglobin	Fibroblast Growth Factor 23	rs11812380	C	T	0.011722	0.0946	0.011	5.82371e-18	0.0512	0.0509	0.3144	71.3787
Glycated Hemoglobin	Fibroblast Growth Factor 23	rs11857450	C	G	0.666462	0.0281	0.0022	2.2751e-37	0.0091	0.0112	0.4141	120.865
Glycated Hemoglobin	Fibroblast Growth Factor 23	rs11917973	T	C	0.403915	-0.0153	0.0022	3.87168e-12	-0.0128	0.0129	0.3228	38.8012
Glycated Hemoglobin	Fibroblast Growth Factor 23	rs12147688	T	G	0.25723	0.0215	0.0026	4.48642e-16	-0.0004	0.014	0.9795	60.8058
Glycated Hemoglobin	Fibroblast Growth Factor 23	rs12337882	A	G	0.20977	0.0339	0.0028	2.87674e-33	-0.0086	0.0136	0.5254	131.183
Glycated Hemoglobin	Fibroblast Growth Factor 23	rs1234212	T	C	0.370691	0.0125	0.0021	2.96797e-09	0.0057	0.0113	0.612999	25.0925
Glycated Hemoglobin	Fibroblast Growth Factor 23	rs12360108	G	T	0.27296	-0.0168	0.0026	1.15001e-10	-0.0008	0.0122	0.9508	38.5603
Glycated Hemoglobin	Fibroblast Growth Factor 23	rs12365580	A	G	0.170789	-0.0257	0.0027	9.40806e-22	-0.0132	0.0153	0.3864	64.4003
Glycated Hemoglobin	Fibroblast Growth Factor 23	rs12419995	T	A	0.63117	-0.0303	0.0025	7.11541e-33	-0.0203	0.0162	0.211	147.184
Glycated Hemoglobin	Fibroblast Growth Factor 23	rs12450826	T	A	0.29219	-0.0276	0.0026	1.64589e-26	0.0068	0.0129	0.597601	108.481
Glycated Hemoglobin	Fibroblast Growth Factor 23	rs12459419	T	C	0.303209	-0.0223	0.0022	1.22405e-23	-0.0254	0.0117	0.02922	72.3371
Glycated Hemoglobin	Fibroblast Growth Factor 23	rs12497133	A	G	0.53317	0.0177	0.0023	2.09604e-14	0.0023	0.0118	0.8428	53.6852
Glycated Hemoglobin	Fibroblast Growth Factor 23	rs12600858	A	G	0.305598	-0.0226	0.0024	1.56783e-21	0.0119	0.0122	0.3283	74.6257
Glycated Hemoglobin	Fibroblast Growth Factor 23	rs12628032	T	C	0.291918	0.0122	0.0022	4.94698e-08	0.0001	0.0113	0.9909	21.179
Glycated Hemoglobin	Fibroblast Growth Factor 23	rs12670684	G	A	0.080097	-0.0461	0.0042	1.46184e-27	0.0071	0.0186	0.7006	107.823
Glycated Hemoglobin	Fibroblast Growth Factor 23	rs1271040	G	A	0.35081	0.0258	0.0024	7.68245e-27	-0.0153	0.0113	0.1757	104.383
Glycated Hemoglobin	Fibroblast Growth Factor 23	rs12712928	C	G	0.21197	0.0257	0.0025	1.29092e-24	-0.0237	0.0153	0.1218	75.9617
Glycated Hemoglobin	Fibroblast Growth Factor 23	rs12748814	T	C	0.085378	0.0258	0.0041	3.48297e-10	-0.028	0.0193	0.1453	35.7839
Glycated Hemoglobin	Fibroblast Growth Factor 23	rs12768808	G	A	0.373171	0.0117	0.0021	1.79999e-08	-0.0106	0.0117	0.366	22.0431
Glycated Hemoglobin	Fibroblast Growth Factor 23	rs12780892	G	C	0.23645	-0.0334	0.0027	1.13894e-34	0.0227	0.0128	0.0761605	138.695
Glycated Hemoglobin	Fibroblast Growth Factor 23	rs12869880	A	G	0.0927533	0.031	0.0035	1.22293e-18	0.0274	0.0231	0.2367	55.6755
Glycated Hemoglobin	Fibroblast Growth Factor 23	rs12912777	T	C	0.12668	0.0214	0.0035	6.159e-10	0.0039	0.0167	0.814	34.8794
Glycated Hemoglobin	Fibroblast Growth Factor 23	rs12984096	C	G	0.39175	0.0467	0.0024	1.9611e-87	0.0078	0.0108	0.4718	358.09
Glycated Hemoglobin	Fibroblast Growth Factor 23	rs13164506	A	G	0.147677	0.0233	0.0029	2.95325e-15	0.0016	0.0147	0.9141	47.044
Glycated Hemoglobin	Fibroblast Growth Factor 23	rs13167071	C	G	0.686963	0.0194	0.0023	2.29509e-17	-0.0028	0.0108	0.7944	55.7209
Glycated Hemoglobin	Fibroblast Growth Factor 23	rs13192435	C	T	0.025466	0.0522	0.0073	8.47618e-13	0.0162	0.0316	0.6076	46.5557
Glycated Hemoglobin	Fibroblast Growth Factor 23	rs13199088	T	C	0.26649	-0.022	0.0026	2.85167e-17	-0.0058	0.0117	0.62	65.1374
Glycated Hemoglobin	Fibroblast Growth Factor 23	rs13266634	T	C	0.325994	-0.0527	0.0021	4.54988e-133	-0.0011	0.011	0.9186	420.572
Glycated Hemoglobin	Fibroblast Growth Factor 23	rs1399627	G	A	0.697733	0.022	0.0023	1.21199e-21	0.0008	0.0109	0.9425	70.2797
Glycated Hemoglobin	Fibroblast Growth Factor 23	rs142513102	G	A	0.026358	-0.0718	0.0072	1.83696e-23	0.0195	0.0408	0.6334	91.0943
Glycated Hemoglobin	Fibroblast Growth Factor 23	rs1434602	C	T	0.88246	0.0204	0.0036	9.35298e-09	-0.0133	0.0174	0.4424	29.7163
Glycated Hemoglobin	Fibroblast Growth Factor 23	rs144748388	CA	C	0.111585	0.018	0.0033	3.61901e-08	0.0083	0.0232	0.7191	22.1111
Glycated Hemoglobin	Fibroblast Growth Factor 23	rs144861591	T	C	0.077599	-0.1254	0.0043	8.74984e-185	-0.013	0.0231	0.5756	776.543
Glycated Hemoglobin	Fibroblast Growth Factor 23	rs144897437	GAGAGAATT	G	0.082083	0.0257	0.0042	1.12699e-09	0.0035	0.0197	0.859	34.2596
Glycated Hemoglobin	Fibroblast Growth Factor 23	rs149142833	T	C	0.133427	0.0246	0.0031	3.66775e-15	-0.0003	0.0145	0.9862	48.1721
Glycated Hemoglobin	Fibroblast Growth Factor 23	rs149336329	T	G	0.0486226	-0.0444	0.0047	3.10313e-21	-0.0171	0.0298	0.5657	62.7844
Glycated Hemoglobin	Fibroblast Growth Factor 23	rs1496653	G	A	0.195708	-0.0194	0.0026	4.00405e-14	0.0034	0.0124	0.783599	40.7843
Glycated Hemoglobin	Fibroblast Growth Factor 23	rs150325706	A	T	0.28304	0.0193	0.0028	1.08993e-11	-0.0089	0.0157	0.5713	52.0402
Glycated Hemoglobin	Fibroblast Growth Factor 23	rs1524518	A	G	0.250974	0.0172	0.0023	1.57797e-13	-0.0191	0.0136	0.159	38.2866
Glycated Hemoglobin	Fibroblast Growth Factor 23	rs1564648	A	G	0.451296	0.0116	0.0021	2.524e-08	0.0087	0.0112	0.4363	22.9382
Glycated Hemoglobin	Fibroblast Growth Factor 23	rs1570360	G	A	0.704498	0.0168	0.0023	2.44681e-13	0.0165	0.0126	0.1908	40.4506
Glycated Hemoglobin	Fibroblast Growth Factor 23	rs17080069	G	A	0.0659463	0.0238	0.0042	1.10301e-08	-0.0099	0.0204	0.6265	24.0194
Glycated Hemoglobin	Fibroblast Growth Factor 23	rs1708302	T	C	0.415368	-0.0265	0.0023	1.08693e-30	0.0025	0.0102	0.804	117.428
Glycated Hemoglobin	Fibroblast Growth Factor 23	rs17168486	T	C	0.213054	0.0239	0.0025	7.66832e-22	-0.0147	0.0133	0.2688	65.937
Glycated Hemoglobin	Fibroblast Growth Factor 23	rs174548	G	C	0.327602	-0.0241	0.0021	4.10677e-29	0.0086	0.0112	0.4408	88.0915
Glycated Hemoglobin	Fibroblast Growth Factor 23	rs17476364	C	T	0.10992	-0.3256	0.0036	1e-200	0.0245	0.0177	0.166	7291.12
Glycated Hemoglobin	Fibroblast Growth Factor 23	rs17850433	C	T	0.011927	0.0938	0.0106	6.30957e-19	-0.0727	0.0553	0.1887	71.3891
Glycated Hemoglobin	Fibroblast Growth Factor 23	rs181204	G	A	0.33299	0.0242	0.0025	7.38244e-23	-0.0084	0.0114	0.4606	89.5618
Glycated Hemoglobin	Fibroblast Growth Factor 23	rs182969725	G	A	0.011294	-0.0734	0.0111	3.13112e-11	-0.0658	0.0507	0.1948	41.4166
Glycated Hemoglobin	Fibroblast Growth Factor 23	rs183034862	T	C	0.025171	0.0557	0.0076	2.64972e-13	0.0439	0.0513	0.3924	52.4108
Glycated Hemoglobin	Fibroblast Growth Factor 23	rs183794109	T	C	0.29894	0.017	0.0025	1.12305e-11	-0.0052	0.0132	0.6951	41.697
Glycated Hemoglobin	Fibroblast Growth Factor 23	rs1866475	G	A	0.740049	-0.0186	0.0023	1.24108e-15	-0.0146	0.0128	0.2538	45.8196
Glycated Hemoglobin	Fibroblast Growth Factor 23	rs192095068	A	G	0.17073	-0.0199	0.0031	1.51901e-10	-0.0206	0.0166	0.2124	38.599
Glycated Hemoglobin	Fibroblast Growth Factor 23	rs1970014	A	C	0.713704	-0.025	0.0022	9.63385e-29	-0.0069	0.0112	0.5384	87.9306
Glycated Hemoglobin	Fibroblast Growth Factor 23	rs1974620	T	C	0.574066	0.0245	0.0021	2.96074e-32	-0.0021	0.0104	0.8426	101.06
Glycated Hemoglobin	Fibroblast Growth Factor 23	rs198325	T	C	0.191086	-0.025	0.0027	9.47109e-21	0.0183	0.0128	0.1547	66.5137
Glycated Hemoglobin	Fibroblast Growth Factor 23	rs1985469	T	A	0.17907	0.1077	0.003	1e-200	-0.0253	0.0137	0.0659402	1177.77
Glycated Hemoglobin	Fibroblast Growth Factor 23	rs199576033	A	ATTATTTTATTTTATT	0.04375	0.0332	0.0061	4.88203e-08	-0.0115	0.0432	0.7905	31.7454
Glycated Hemoglobin	Fibroblast Growth Factor 23	rs200343163	CA	C	0.072297	-0.0302	0.0044	1.05609e-11	-0.0045	0.0283	0.873	42.1126
Glycated Hemoglobin	Fibroblast Growth Factor 23	rs201989772	T	TGTA	0.056305	0.0395	0.0052	2.20496e-14	0.0168	0.0214	0.4317	57.0769
Glycated Hemoglobin	Fibroblast Growth Factor 23	rs2047564	T	C	0.13466	-0.0202	0.0034	2.13698e-09	-0.0154	0.0171	0.3679	32.7329
Glycated Hemoglobin	Fibroblast Growth Factor 23	rs2060985	G	A	0.548997	-0.0159	0.002	5.4689e-15	0.0125	0.0103	0.2265	43.0937
Glycated Hemoglobin	Fibroblast Growth Factor 23	rs2106844	A	T	0.656985	0.0123	0.0022	1.467e-08	0.0087	0.0114	0.4454	23.4706
Glycated Hemoglobin	Fibroblast Growth Factor 23	rs2113260	C	T	0.707436	-0.018	0.0023	4.52585e-15	0.0185	0.0114	0.1057	46.1665
Glycated Hemoglobin	Fibroblast Growth Factor 23	rs2160725	C	A	0.50203	0.015	0.002	1.76807e-13	-0.015	0.0102	0.1412	38.724
Glycated Hemoglobin	Fibroblast Growth Factor 23	rs2237895	C	A	0.407846	0.0311	0.0021	6.96947e-52	-0.0043	0.0103	0.6747	160.868
Glycated Hemoglobin	Fibroblast Growth Factor 23	rs2256833	T	C	0.539614	-0.055	0.002	1.40929e-162	0.0006	0.0113	0.959	518.083
Glycated Hemoglobin	Fibroblast Growth Factor 23	rs2258238	T	A	0.1091	0.0288	0.0032	4.45349e-19	0.0179	0.0169	0.289	55.504
Glycated Hemoglobin	Fibroblast Growth Factor 23	rs2267716	C	T	0.227714	-0.0145	0.0024	1.842e-09	0.006	0.0138	0.663001	25.4537
Glycated Hemoglobin	Fibroblast Growth Factor 23	rs2304442	A	T	0.149415	0.0365	0.0029	8.08723e-36	-0.0012	0.0133	0.9293	116.59
Glycated Hemoglobin	Fibroblast Growth Factor 23	rs2305196	A	G	0.324952	-0.0267	0.0022	9.28966e-33	0.0097	0.0122	0.4249	107.678
Glycated Hemoglobin	Fibroblast Growth Factor 23	rs2325747	T	C	0.476515	-0.0124	0.0021	5.52395e-09	-0.0117	0.0103	0.2538	26.4042
Glycated Hemoglobin	Fibroblast Growth Factor 23	rs247827	A	G	0.164407	0.0228	0.0028	1.1079e-15	-0.0266	0.0141	0.05938	49.1657
Glycated Hemoglobin	Fibroblast Growth Factor 23	rs2487569	T	A	0.11067	0.0225	0.0037	1.23401e-09	0.0198	0.0185	0.2853	34.3018
Glycated Hemoglobin	Fibroblast Growth Factor 23	rs28413704	G	A	0.116351	-0.0201	0.0031	1.08101e-10	0.0256	0.0177	0.1475	28.5952
Glycated Hemoglobin	Fibroblast Growth Factor 23	rs28502345	C	T	0.5794	0.0145	0.0023	5.71097e-10	0.0104	0.0156	0.5053	35.2731
Glycated Hemoglobin	Fibroblast Growth Factor 23	rs28523649	G	A	0.30057	0.0529	0.0025	1.02e-97	0.0297	0.0167	0.07486	405.441
Glycated Hemoglobin	Fibroblast Growth Factor 23	rs2852635	A	G	0.26574	0.0802	0.0026	1e-200	0.0202	0.0135	0.135	866.089
Glycated Hemoglobin	Fibroblast Growth Factor 23	rs28526689	A	G	0.312914	0.0142	0.0022	2.115e-10	0.0023	0.0107	0.8302	29.8446
Glycated Hemoglobin	Fibroblast Growth Factor 23	rs28564533	T	C	0.036304	0.0359	0.0063	1.562e-08	-0.0244	0.0371	0.511	31.0412
Glycated Hemoglobin	Fibroblast Growth Factor 23	rs2858010	C	T	0.385281	-0.0218	0.0021	1.13006e-24	0.0032	0.0109	0.765399	77.4962
Glycated Hemoglobin	Fibroblast Growth Factor 23	rs28628339	G	A	0.29155	0.023	0.0025	8.16582e-20	0.0038	0.0113	0.7382	75.2296
Glycated Hemoglobin	Fibroblast Growth Factor 23	rs28641468	C	T	0.776287	0.033	0.0025	7.08925e-41	-0.007	0.0129	0.5854	130.233
Glycated Hemoglobin	Fibroblast Growth Factor 23	rs28708563	A	G	0.041492	0.0326	0.0058	2.24999e-08	-0.012	0.0251	0.630999	29.097
Glycated Hemoglobin	Fibroblast Growth Factor 23	rs28794650	A	C	0.4282	0.0171	0.0023	3.01023e-13	-0.0188	0.0155	0.2267	49.2902
Glycated Hemoglobin	Fibroblast Growth Factor 23	rs2894373	G	T	0.30921	0.017	0.0025	1.2569e-11	-0.0001	0.0168	0.9963	42.4978
Glycated Hemoglobin	Fibroblast Growth Factor 23	rs2908277	A	G	0.124944	0.0404	0.003	1.88582e-40	-0.0143	0.0144	0.3215	122.881
Glycated Hemoglobin	Fibroblast Growth Factor 23	rs2954031	T	G	0.45247	0.019	0.002	9.47982e-21	0.0147	0.0102	0.1495	61.5741
Glycated Hemoglobin	Fibroblast Growth Factor 23	rs2978457	C	T	0.504016	0.0156	0.002	1.59993e-14	0.0098	0.011	0.3756	41.8822
Glycated Hemoglobin	Fibroblast Growth Factor 23	rs3176447	A	T	0.0971059	-0.0329	0.0034	1.38708e-21	-0.0091	0.0186	0.623	65.339
Glycated Hemoglobin	Fibroblast Growth Factor 23	rs34568892	T	C	0.667399	-0.0128	0.0021	2.43703e-09	0.0134	0.012	0.2617	25.0367
Glycated Hemoglobin	Fibroblast Growth Factor 23	rs34811474	A	G	0.23194	-0.0159	0.0027	5.01799e-09	0.0176	0.0137	0.199	31.0041
Glycated Hemoglobin	Fibroblast Growth Factor 23	rs348330	A	G	0.574124	-0.0193	0.0022	3.12608e-19	0.0127	0.0117	0.2789	62.7044
Glycated Hemoglobin	Fibroblast Growth Factor 23	rs34835465	C	T	0.070365	-0.0339	0.0045	6.2748e-14	-0.0111	0.024	0.6443	51.7547
Glycated Hemoglobin	Fibroblast Growth Factor 23	rs35018839	G	A	0.105758	-0.0194	0.0033	3.97896e-09	-0.0129	0.0194	0.5077	24.5029
Glycated Hemoglobin	Fibroblast Growth Factor 23	rs35198068	C	T	0.249169	0.0708	0.0024	6.62217e-184	-0.0206	0.0115	0.0727093	646.746
Glycated Hemoglobin	Fibroblast Growth Factor 23	rs35244792	AT	A	0.286787	0.0137	0.0022	1.065e-09	0.0159	0.0173	0.3587	26.4283
Glycated Hemoglobin	Fibroblast Growth Factor 23	rs35467189	CT	C	0.69364	0.0204	0.0025	5.07809e-16	-0.0211	0.0119	0.0777607	60.8862
Glycated Hemoglobin	Fibroblast Growth Factor 23	rs35591	G	C	0.261933	0.0163	0.0023	1.48184e-12	-0.0119	0.0122	0.3279	35.3607
Glycated Hemoglobin	Fibroblast Growth Factor 23	rs35662301	C	T	0.115998	0.021	0.0031	1.74904e-11	-0.0024	0.0169	0.8889	31.1313
Glycated Hemoglobin	Fibroblast Growth Factor 23	rs35742417	A	C	0.155454	-0.0312	0.0029	1.23709e-26	0.0061	0.0132	0.6434	87.9956
Glycated Hemoglobin	Fibroblast Growth Factor 23	rs35844815	T	C	0.16304	-0.035	0.0031	2.9902e-29	0.0049	0.0184	0.790801	115.105
Glycated Hemoglobin	Fibroblast Growth Factor 23	rs35895680	A	C	0.275594	-0.0145	0.0024	2.225e-09	0.0055	0.0119	0.6402	28.8961
Glycated Hemoglobin	Fibroblast Growth Factor 23	rs3741414	T	C	0.24371	-0.0184	0.0027	5.52459e-12	-0.0015	0.0121	0.9031	42.9603
Glycated Hemoglobin	Fibroblast Growth Factor 23	rs374160763	CA	C	0.479489	0.0141	0.0023	7.64504e-10	-0.0038	0.0158	0.8105	34.159
Glycated Hemoglobin	Fibroblast Growth Factor 23	rs3748059	G	A	0.804083	-0.0204	0.0026	8.10588e-15	-0.0104	0.0134	0.4396	45.1342
Glycated Hemoglobin	Fibroblast Growth Factor 23	rs3757972	T	C	0.387452	0.0182	0.0021	7.62255e-18	0.0187	0.0124	0.1334	54.1234
Glycated Hemoglobin	Fibroblast Growth Factor 23	rs3810027	G	C	0.356272	0.0128	0.0021	1.85999e-09	0.0028	0.012	0.813	25.8674
Glycated Hemoglobin	Fibroblast Growth Factor 23	rs3811444	T	C	0.30854	0.0222	0.0022	1.7108e-23	-0.0029	0.0119	0.8076	72.3921
Glycated Hemoglobin	Fibroblast Growth Factor 23	rs3826688	C	T	0.600193	-0.0179	0.0021	3.15573e-17	0.0036	0.0113	0.749799	52.9334
Glycated Hemoglobin	Fibroblast Growth Factor 23	rs3827181	T	C	0.387618	0.0163	0.0021	1.0361e-14	0.0108	0.0114	0.3413	43.4182
Glycated Hemoglobin	Fibroblast Growth Factor 23	rs3834968	AG	A	0.208626	0.0748	0.0025	9.88553e-192	0.0045	0.0238	0.8504	637.048
Glycated Hemoglobin	Fibroblast Growth Factor 23	rs3918296	G	C	0.0244339	-0.0476	0.0067	1.23709e-12	-0.0236	0.038	0.5347	37.1814
Glycated Hemoglobin	Fibroblast Growth Factor 23	rs4133213	A	C	0.442993	-0.0116	0.0021	2.12202e-08	0.0074	0.0109	0.4968	22.8569
Glycated Hemoglobin	Fibroblast Growth Factor 23	rs41382648	T	C	0.1359	-0.0559	0.0033	1.56603e-62	-0.0096	0.0159	0.545801	252.779
Glycated Hemoglobin	Fibroblast Growth Factor 23	rs4270530	C	G	0.605376	0.0136	0.0021	1.83802e-10	0.0191	0.0119	0.1083	30.4187
Glycated Hemoglobin	Fibroblast Growth Factor 23	rs4443935	G	A	0.729145	-0.0135	0.0023	2.45799e-09	0.003	0.0124	0.806	24.7779
Glycated Hemoglobin	Fibroblast Growth Factor 23	rs4473913	T	C	0.478302	-0.0148	0.002	4.36516e-13	-0.0065	0.0114	0.5684	37.6277
Glycated Hemoglobin	Fibroblast Growth Factor 23	rs4518840	T	A	0.87903	-0.0378	0.0036	2.39497e-26	-0.0072	0.0169	0.6711	104.619
Glycated Hemoglobin	Fibroblast Growth Factor 23	rs4678408	G	A	0.638295	-0.0187	0.0021	1.13188e-18	0.0133	0.011	0.2264	55.5834
Glycated Hemoglobin	Fibroblast Growth Factor 23	rs4679997	G	C	0.652694	-0.0174	0.0021	3.15718e-16	0.0079	0.011	0.4685	47.2493
Glycated Hemoglobin	Fibroblast Growth Factor 23	rs4689394	G	C	0.665062	0.018	0.0023	9.3713e-15	0.0034	0.0104	0.7431	49.6878
Glycated Hemoglobin	Fibroblast Growth Factor 23	rs4737010	A	G	0.267535	0.0628	0.0023	3.98107e-158	-0.0062	0.0121	0.611699	532.812
Glycated Hemoglobin	Fibroblast Growth Factor 23	rs4755309	T	G	0.11369	-0.0253	0.0036	2.86418e-12	-0.0015	0.0157	0.922	44.4038
Glycated Hemoglobin	Fibroblast Growth Factor 23	rs4760682	A	C	0.81301	0.0785	0.0029	2.0893e-156	-0.0143	0.0143	0.3171	646.076
Glycated Hemoglobin	Fibroblast Growth Factor 23	rs4792687	C	T	0.50569	-0.0219	0.0023	1.81384e-21	0.0019	0.0102	0.8492	82.5452
Glycated Hemoglobin	Fibroblast Growth Factor 23	rs4807455	A	G	0.276693	0.0126	0.0023	4.44703e-08	0.006	0.0137	0.6617	21.8728
Glycated Hemoglobin	Fibroblast Growth Factor 23	rs4809556	A	G	0.610809	-0.0165	0.0021	5.8479e-15	0.0066	0.0112	0.5547	44.5562
Glycated Hemoglobin	Fibroblast Growth Factor 23	rs4864482	A	G	0.29364	0.0183	0.0025	4.52064e-13	0.0142	0.0132	0.2824	47.8211
Glycated Hemoglobin	Fibroblast Growth Factor 23	rs4890629	G	A	0.70549	0.0199	0.0022	7.06806e-19	0.0146	0.0126	0.246	56.6479
Glycated Hemoglobin	Fibroblast Growth Factor 23	rs4894797	A	G	0.545941	0.0253	0.002	5.39759e-35	0.0135	0.0117	0.248	109.258
Glycated Hemoglobin	Fibroblast Growth Factor 23	rs4901844	T	C	0.24892	-0.0237	0.0027	5.69115e-19	-0.0044	0.0122	0.7168	72.3019
Glycated Hemoglobin	Fibroblast Growth Factor 23	rs4905949	A	G	0.179859	-0.0172	0.0026	5.44127e-11	-0.0131	0.0156	0.4027	30.0422
Glycated Hemoglobin	Fibroblast Growth Factor 23	rs4910498	T	A	0.59909	-0.0297	0.0021	1.45312e-45	0.0119	0.0114	0.2972	145.899
Glycated Hemoglobin	Fibroblast Growth Factor 23	rs4972658	A	G	0.189811	-0.0268	0.0027	2.84184e-23	0.0072	0.0141	0.6077	76.0482
Glycated Hemoglobin	Fibroblast Growth Factor 23	rs4985996	T	C	0.316915	-0.0178	0.0022	1.93197e-15	0.0141	0.0127	0.2674	47.2207
Glycated Hemoglobin	Fibroblast Growth Factor 23	rs4987703	T	C	0.010322	-0.0693	0.0116	2.47503e-09	-0.0751	0.0624	0.2289	33.774
Glycated Hemoglobin	Fibroblast Growth Factor 23	rs55696240	A	G	0.338284	0.015	0.0022	1.55418e-11	-0.0031	0.0106	0.7693	34.6733
Glycated Hemoglobin	Fibroblast Growth Factor 23	rs55770587	T	C	0.041923	-0.0455	0.0057	2.2558e-15	0.0544	0.0292	0.0627307	57.2484
Glycated Hemoglobin	Fibroblast Growth Factor 23	rs55780214	A	T	0.29083	-0.0229	0.0025	2.67116e-19	-0.0022	0.013	0.865	74.4681
Glycated Hemoglobin	Fibroblast Growth Factor 23	rs55881843	A	G	0.13875	-0.0334	0.0033	1.49211e-23	0.0285	0.0174	0.1015	91.7881
Glycated Hemoglobin	Fibroblast Growth Factor 23	rs560887	C	T	0.748136	0.1024	0.0025	1e-200	0.007	0.0112	0.5296	1365.47
Glycated Hemoglobin	Fibroblast Growth Factor 23	rs5751348	A	C	0.526964	-0.0253	0.0021	4.02903e-33	0.0033	0.0112	0.7687	109.868
Glycated Hemoglobin	Fibroblast Growth Factor 23	rs57787629	C	T	0.301454	0.012	0.0022	4.59198e-08	-0.0074	0.0125	0.5573	20.8747
Glycated Hemoglobin	Fibroblast Growth Factor 23	rs58610652	G	A	0.15014	-0.0201	0.0032	4.84206e-10	-0.0161	0.0161	0.3166	35.4892
Glycated Hemoglobin	Fibroblast Growth Factor 23	rs5888710	CT	C	0.380101	-0.016	0.0021	2.28087e-14	-0.0226	0.0118	0.0557199	41.5267
Glycated Hemoglobin	Fibroblast Growth Factor 23	rs592423	C	A	0.499297	-0.016	0.0021	2.53279e-14	-0.0067	0.0103	0.5152	44.0606
Glycated Hemoglobin	Fibroblast Growth Factor 23	rs59267386	CTT	C	0.435039	-0.016	0.002	4.63981e-15	-0.0189	0.0154	0.2213	43.3169
Glycated Hemoglobin	Fibroblast Growth Factor 23	rs599134	G	C	0.77578	0.0188	0.0028	9.482e-12	-0.0006	0.0161	0.9695	42.3251
Glycated Hemoglobin	Fibroblast Growth Factor 23	rs60353775	G	C	0.261258	0.0293	0.0023	4.3381e-36	-0.0048	0.0122	0.693499	114.093
Glycated Hemoglobin	Fibroblast Growth Factor 23	rs6066141	C	T	0.235542	-0.0221	0.0025	4.4761e-18	0.0042	0.0117	0.7183	60.5478
Glycated Hemoglobin	Fibroblast Growth Factor 23	rs6077396	A	G	0.488992	-0.0185	0.002	8.75992e-20	0.0012	0.011	0.913	58.8793
Glycated Hemoglobin	Fibroblast Growth Factor 23	rs61781371	G	C	0.213297	0.0218	0.0025	2.3681e-18	-0.0166	0.0123	0.1776	54.9027
Glycated Hemoglobin	Fibroblast Growth Factor 23	rs61807822	C	G	0.294255	0.0229	0.0022	2.14388e-24	0.0104	0.0111	0.3462	74.9813
Glycated Hemoglobin	Fibroblast Growth Factor 23	rs61963209	A	G	0.184949	-0.0153	0.0027	9.73307e-09	-0.0044	0.0137	0.745	24.2921
Glycated Hemoglobin	Fibroblast Growth Factor 23	rs62057232	C	T	0.479387	-0.0146	0.0022	9.11801e-11	-0.0099	0.0104	0.3431	36.6243
Glycated Hemoglobin	Fibroblast Growth Factor 23	rs62409405	T	C	0.510413	-0.0179	0.0021	6.9215e-18	-0.0072	0.0137	0.6	55.1243
Glycated Hemoglobin	Fibroblast Growth Factor 23	rs62435159	A	G	0.21158	-0.0165	0.0028	6.28102e-09	0.0008	0.0125	0.9471	31.2648
Glycated Hemoglobin	Fibroblast Growth Factor 23	rs62523081	A	G	0.330763	0.0148	0.0022	1.43814e-11	-0.0033	0.0107	0.756201	33.3794
Glycated Hemoglobin	Fibroblast Growth Factor 23	rs62550975	G	A	0.062659	-0.0935	0.0047	2.47628e-86	-0.0173	0.0221	0.4326	353.807
Glycated Hemoglobin	Fibroblast Growth Factor 23	rs636089	C	T	0.387388	0.0126	0.0021	1.447e-09	0.0138	0.0109	0.2033	25.9371
Glycated Hemoglobin	Fibroblast Growth Factor 23	rs637614	C	T	0.47456	-0.0171	0.0023	1.05293e-13	-0.0109	0.0102	0.2855	50.1979
Glycated Hemoglobin	Fibroblast Growth Factor 23	rs6457116	A	G	0.0227913	0.0409	0.007	6.06499e-09	-0.001	0.0296	0.9725	25.6479
Glycated Hemoglobin	Fibroblast Growth Factor 23	rs6494529	A	G	0.483007	0.0194	0.0021	2.27615e-20	-0.0111	0.0108	0.302	64.7051
Glycated Hemoglobin	Fibroblast Growth Factor 23	rs6518681	G	A	0.907019	0.0326	0.004	2.49287e-16	0.0276	0.0194	0.1557	61.7077
Glycated Hemoglobin	Fibroblast Growth Factor 23	rs6565922	T	C	0.403852	0.0138	0.0021	3.26137e-11	0.008	0.0111	0.4693	31.5638
Glycated Hemoglobin	Fibroblast Growth Factor 23	rs66593272	T	A	0.0393805	-0.095	0.0051	2.7842e-76	-0.0145	0.0301	0.628901	235.176
Glycated Hemoglobin	Fibroblast Growth Factor 23	rs67131976	T	C	0.215514	0.047	0.0025	1.78197e-80	0.0218	0.0132	0.0983105	257.274
Glycated Hemoglobin	Fibroblast Growth Factor 23	rs6731171	A	T	0.6205	0.0154	0.0024	1.91902e-10	0.0023	0.0113	0.8385	38.4467
Glycated Hemoglobin	Fibroblast Growth Factor 23	rs6777684	G	A	0.60967	0.0259	0.0024	7.1351e-28	0.0083	0.0108	0.4415	109.921
Glycated Hemoglobin	Fibroblast Growth Factor 23	rs6780171	A	T	0.312437	0.0241	0.0022	1.89714e-28	0.0064	0.0111	0.5639	85.9079
Glycated Hemoglobin	Fibroblast Growth Factor 23	rs67897819	A	G	0.257634	0.016	0.0024	2.3142e-11	-0.0052	0.0138	0.7071	33.7069
Glycated Hemoglobin	Fibroblast Growth Factor 23	rs6810158	C	T	0.08701	-0.0288	0.0041	1.90502e-12	-0.0043	0.0182	0.813	45.3621
Glycated Hemoglobin	Fibroblast Growth Factor 23	rs6837198	T	G	0.658454	0.0143	0.0021	2.29509e-11	-0.0092	0.0124	0.4569	31.6594
Glycated Hemoglobin	Fibroblast Growth Factor 23	rs6855847	A	G	0.447315	-0.0179	0.0021	2.39001e-17	0.0122	0.0115	0.2907	54.5358
Glycated Hemoglobin	Fibroblast Growth Factor 23	rs6878122	A	G	0.73181	-0.0262	0.0024	6.99359e-27	0.0158	0.0115	0.1685	92.7633
Glycated Hemoglobin	Fibroblast Growth Factor 23	rs689	T	A	0.753534	-0.0218	0.0025	1.9829e-18	-0.0063	0.0126	0.618399	60.7666
Glycated Hemoglobin	Fibroblast Growth Factor 23	rs6893283	T	C	0.01453	-0.0559	0.0096	6.01298e-09	-0.0246	0.046	0.5926	30.8026
Glycated Hemoglobin	Fibroblast Growth Factor 23	rs7124355	G	A	0.667134	-0.019	0.0021	8.83487e-19	0.0088	0.011	0.4242	55.1919
Glycated Hemoglobin	Fibroblast Growth Factor 23	rs7195055	T	C	0.015239	-0.058	0.0097	1.84298e-09	0.0234	0.043	0.587	34.7538
Glycated Hemoglobin	Fibroblast Growth Factor 23	rs7213347	C	G	0.636434	-0.0155	0.0022	1.23908e-12	-0.0084	0.0111	0.451	38.2705
Glycated Hemoglobin	Fibroblast Growth Factor 23	rs72681698	C	T	0.011004	-0.0736	0.011	2.27877e-11	-0.0846	0.0625	0.176	40.5852
Glycated Hemoglobin	Fibroblast Growth Factor 23	rs72698716	T	G	0.2064	0.0236	0.0028	1.29897e-16	-0.0067	0.0132	0.614601	62.8102
Glycated Hemoglobin	Fibroblast Growth Factor 23	rs72723168	T	C	0.071632	-0.0272	0.0046	4.714e-09	0.0227	0.0259	0.3793	33.8706
Glycated Hemoglobin	Fibroblast Growth Factor 23	rs727428	C	T	0.529419	-0.0242	0.002	2.1702e-32	0.0083	0.0107	0.4386	100.463
Glycated Hemoglobin	Fibroblast Growth Factor 23	rs72747621	T	C	0.22878	-0.016	0.0027	5.59603e-09	0.0073	0.0124	0.555801	31.095
Glycated Hemoglobin	Fibroblast Growth Factor 23	rs7277792	A	T	0.25992	0.0151	0.0023	6.53431e-11	0.0076	0.0117	0.514801	30.1944
Glycated Hemoglobin	Fibroblast Growth Factor 23	rs72781679	A	G	0.113861	0.0512	0.0033	1.57797e-53	0.0412	0.0156	0.00803896	182.164
Glycated Hemoglobin	Fibroblast Growth Factor 23	rs72811487	A	G	0.035128	-0.0573	0.0062	4.25794e-20	0.0495	0.0386	0.1998	76.6204
Glycated Hemoglobin	Fibroblast Growth Factor 23	rs72897835	G	T	0.094407	0.0279	0.0039	1.52511e-12	0.0066	0.0231	0.7757	45.8162
Glycated Hemoglobin	Fibroblast Growth Factor 23	rs72939920	T	A	0.195143	-0.0287	0.0027	4.5772e-26	0.0011	0.0137	0.9337	89.0766
Glycated Hemoglobin	Fibroblast Growth Factor 23	rs73226260	A	G	0.034445	-0.0424	0.0064	3.18933e-11	-0.0002	0.03	0.9935	41.1626
Glycated Hemoglobin	Fibroblast Growth Factor 23	rs73502775	A	G	0.215328	0.0147	0.0025	4.05201e-09	0.0059	0.013	0.6483	25.1345
Glycated Hemoglobin	Fibroblast Growth Factor 23	rs7356034	A	G	0.266896	-0.0393	0.0023	3.88329e-65	-0.0127	0.0113	0.2628	208.147
Glycated Hemoglobin	Fibroblast Growth Factor 23	rs73579370	C	T	0.24651	-0.037	0.0027	2.13599e-41	-0.0174	0.0141	0.2177	175.127
Glycated Hemoglobin	Fibroblast Growth Factor 23	rs737092	C	T	0.48702	0.0245	0.002	1.21703e-33	-0.0019	0.0106	0.8551	103.258
Glycated Hemoglobin	Fibroblast Growth Factor 23	rs74311766	AT	A	0.48945	0.0152	0.0023	4.00959e-11	0.0106	0.0109	0.3317	39.7466
Glycated Hemoglobin	Fibroblast Growth Factor 23	rs74857652	T	C	0.035112	0.0354	0.0062	1.36201e-08	-0.004	0.0329	0.9026	29.2275
Glycated Hemoglobin	Fibroblast Growth Factor 23	rs74904971	A	C	0.145009	0.0232	0.0028	3.3512e-16	0.0042	0.0169	0.8023	45.9416
Glycated Hemoglobin	Fibroblast Growth Factor 23	rs7507912	A	G	0.388071	-0.0236	0.0021	2.35885e-28	0.0216	0.0111	0.0510999	91.0682
Glycated Hemoglobin	Fibroblast Growth Factor 23	rs7513688	A	G	0.333601	0.0172	0.0022	2.93968e-15	-0.0016	0.0107	0.8788	45.2784
Glycated Hemoglobin	Fibroblast Growth Factor 23	rs75372982	G	A	0.388599	-0.0271	0.0024	8.30424e-30	-0.0061	0.0165	0.7105	120.153
Glycated Hemoglobin	Fibroblast Growth Factor 23	rs75629141	A	T	0.82757	-0.0309	0.0031	5.73852e-24	0.0074	0.0197	0.7076	93.8142
Glycated Hemoglobin	Fibroblast Growth Factor 23	rs7572278	A	T	0.197136	0.0234	0.0026	8.57235e-20	0.0009	0.015	0.9525	59.6665
Glycated Hemoglobin	Fibroblast Growth Factor 23	rs75817923	G	A	0.45419	0.0131	0.0023	1.90999e-08	0.0044	0.0125	0.722099	29.287
Glycated Hemoglobin	Fibroblast Growth Factor 23	rs7606173	C	G	0.358606	-0.024	0.0023	3.04018e-25	-0.0187	0.0108	0.08241	91.2212
Glycated Hemoglobin	Fibroblast Growth Factor 23	rs7621544	A	C	0.181861	-0.0145	0.0026	4.11197e-08	-0.0102	0.0143	0.4743	21.535
Glycated Hemoglobin	Fibroblast Growth Factor 23	rs7629	G	A	0.52938	-0.0201	0.0023	3.51318e-18	-0.0099	0.0124	0.4247	69.3
Glycated Hemoglobin	Fibroblast Growth Factor 23	rs76379442	T	A	0.062846	0.0231	0.0041	2.108e-08	-0.021	0.0231	0.3636	21.6349
Glycated Hemoglobin	Fibroblast Growth Factor 23	rs76533333	G	A	0.0762768	0.0801	0.0039	2.5698e-92	-0.0174	0.0194	0.3708	311.464
Glycated Hemoglobin	Fibroblast Growth Factor 23	rs768019	G	A	0.55304	-0.015	0.0023	1.26599e-10	0.0054	0.0153	0.724599	38.2888
Glycated Hemoglobin	Fibroblast Growth Factor 23	rs76895963	G	T	0.021026	-0.1889	0.0088	1.76198e-101	-0.0578	0.0467	0.2158	506.344
Glycated Hemoglobin	Fibroblast Growth Factor 23	rs780094	C	T	0.588129	0.0224	0.0021	2.19887e-27	-0.0007	0.0104	0.9436	83.6857
Glycated Hemoglobin	Fibroblast Growth Factor 23	rs78186330	A	G	0.29159	0.0158	0.0024	9.39507e-11	0.0195	0.0141	0.1674	35.5003
Glycated Hemoglobin	Fibroblast Growth Factor 23	rs78583604	T	G	0.13668	0.0266	0.0035	2.56803e-14	-0.0133	0.0151	0.3771	57.4815
Glycated Hemoglobin	Fibroblast Growth Factor 23	rs79130661	C	T	0.094317	-0.0256	0.0039	9.00534e-11	0.0236	0.0179	0.1877	38.5399
Glycated Hemoglobin	Fibroblast Growth Factor 23	rs7919018	G	A	0.292548	-0.0347	0.0022	6.29071e-54	-0.0006	0.0118	0.9604	171.627
Glycated Hemoglobin	Fibroblast Growth Factor 23	rs79221399	A	C	0.0672463	-0.0331	0.0042	3.63162e-15	0.0348	0.0199	0.0811895	47.3115
Glycated Hemoglobin	Fibroblast Growth Factor 23	rs79315568	C	T	0.57464	-0.0138	0.0023	3.23303e-09	-0.0041	0.0107	0.699199	32.0455
Glycated Hemoglobin	Fibroblast Growth Factor 23	rs79621919	A	G	0.0485598	-0.0384	0.0049	4.61424e-15	0.0232	0.0218	0.2862	46.9025
Glycated Hemoglobin	Fibroblast Growth Factor 23	rs79687284	C	G	0.03468	0.0875	0.0063	5.07341e-44	0.0452	0.0334	0.1764	176.524
Glycated Hemoglobin	Fibroblast Growth Factor 23	rs797399	G	A	0.761642	-0.0143	0.0025	7.29508e-09	-0.0046	0.0124	0.7126	25.5565
Glycated Hemoglobin	Fibroblast Growth Factor 23	rs7974748	G	T	0.46013	-0.0127	0.0023	4.18196e-08	0.0131	0.011	0.2313	27.5821
Glycated Hemoglobin	Fibroblast Growth Factor 23	rs79755767	A	G	0.099979	-0.036	0.0039	1.23595e-20	0.0331	0.0191	0.0835199	80.294
Glycated Hemoglobin	Fibroblast Growth Factor 23	rs79799282	G	A	0.041657	0.0352	0.0058	1.09701e-09	0.044	0.0302	0.1452	34.0528
Glycated Hemoglobin	Fibroblast Growth Factor 23	rs8013143	G	A	0.23665	0.02	0.0025	1.43384e-15	0.0229	0.013	0.0774604	49.7472
Glycated Hemoglobin	Fibroblast Growth Factor 23	rs8050500	C	T	0.467568	-0.0226	0.002	1.81092e-28	0.0101	0.0114	0.3761	87.5491
Glycated Hemoglobin	Fibroblast Growth Factor 23	rs8070401	T	C	0.715662	0.0142	0.0024	4.36204e-09	-0.0105	0.0113	0.3541	28.2469
Glycated Hemoglobin	Fibroblast Growth Factor 23	rs8110787	T	C	0.34464	-0.0202	0.0022	6.17732e-20	0.0044	0.0106	0.6775	63.4518
Glycated Hemoglobin	Fibroblast Growth Factor 23	rs830021	C	A	0.72935	-0.0223	0.0023	2.063e-21	0.0172	0.0115	0.1331	67.5857
Glycated Hemoglobin	Fibroblast Growth Factor 23	rs836468	A	T	0.31109	-0.0177	0.0025	1.21199e-12	-0.0092	0.0118	0.434	46.2242
Glycated Hemoglobin	Fibroblast Growth Factor 23	rs837763	T	C	0.566351	0.047	0.002	2.29087e-117	-0.007	0.0111	0.530401	373.858
Glycated Hemoglobin	Fibroblast Growth Factor 23	rs838717	A	G	0.569843	0.016	0.002	5.47646e-15	0.0049	0.0103	0.6339	43.2009
Glycated Hemoglobin	Fibroblast Growth Factor 23	rs855791	G	A	0.539336	-0.0525	0.002	2.50035e-146	0.0039	0.0103	0.7042	472.034
Glycated Hemoglobin	Fibroblast Growth Factor 23	rs874744	T	C	0.020039	-0.0507	0.0082	7.00906e-10	-0.0143	0.0355	0.686501	34.7504
Glycated Hemoglobin	Fibroblast Growth Factor 23	rs879253	T	C	0.612114	-0.018	0.0022	2.79319e-16	-0.0155	0.0107	0.1469	52.9619
Glycated Hemoglobin	Fibroblast Growth Factor 23	rs889512	G	C	0.0891607	-0.0237	0.0037	1.25701e-10	-0.0043	0.0169	0.7987	31.4027
Glycated Hemoglobin	Fibroblast Growth Factor 23	rs9264277	C	T	0.63199	0.0245	0.0024	1.11506e-24	-0.0111	0.0131	0.3994	96.1256
Glycated Hemoglobin	Fibroblast Growth Factor 23	rs9270276	G	A	0.4974	0.0302	0.0022	5.06524e-42	-0.0117	0.0167	0.486	157.02
Glycated Hemoglobin	Fibroblast Growth Factor 23	rs9389268	G	A	0.275287	-0.0411	0.0023	8.43918e-74	0.0182	0.0121	0.1319	232.137
Glycated Hemoglobin	Fibroblast Growth Factor 23	rs9577395	G	C	0.202032	-0.0159	0.0025	3.179e-10	-0.0164	0.0125	0.1899	28.0576
Glycated Hemoglobin	Fibroblast Growth Factor 23	rs9789075	A	G	0.228038	-0.0177	0.0024	1.96698e-13	0.0048	0.0147	0.743201	37.9676
Glycated Hemoglobin	Fibroblast Growth Factor 23	rs9840088	C	A	0.280811	-0.0154	0.0024	2.44901e-10	-0.0104	0.0131	0.4307	32.9728
Glycated Hemoglobin	Fibroblast Growth Factor 23	rs998584	A	C	0.493075	0.0196	0.002	3.75664e-22	0.0161	0.0104	0.1214	66.1101
Fasting Glucose	Calcium levels	rs10305457	T	C	0.065	0.0235	0.0032	1.21e-14	-0.00357008	0.00369252	0.18	13.4677
Fasting Glucose	Calcium levels	rs10838693	C	G	0.314	0.0177	0.0018	3.44e-23	0.00442998	0.00230927	0.0140001	27.0809
Fasting Glucose	Calcium levels	rs11619319	G	A	0.234	0.0173	0.002	3.41e-20	0.00533466	0.00258517	0.0269998	21.5272
Fasting Glucose	Calcium levels	rs11708067	G	A	0.177	-0.0281	0.002	1.63e-43	-0.00867195	0.00248494	0.00015	46.1626
Fasting Glucose	Calcium levels	rs16913693	G	T	0.029	-0.0394	0.0049	2.82e-16	-0.0209388	0.00688045	0.00449997	17.5409
Fasting Glucose	Calcium levels	rs2595701	G	A	0.683	-0.0189	0.0021	4.48e-19	-0.00217828	0.00233067	0.25	31.0367
Fasting Glucose	Calcium levels	rs2839671	A	G	0.164	-0.016	0.0022	8.38e-14	-0.00263073	0.00281097	0.25	14.084
Fasting Glucose	Calcium levels	rs3842753	G	T	0.72	-0.0134	0.0022	2.84e-09	0.000101827	0.00239686	0.87	14.5257
Fasting Glucose	Calcium levels	rs4862423	T	C	0.401	0.0123	0.0019	4.45e-10	0.000801996	0.0022614	0.780001	14.582
Fasting Glucose	Calcium levels	rs6113722	A	G	0.066	-0.0424	0.0044	7.66e-25	-0.00487541	0.00566286	0.41	44.4757
Fasting Glucose	Calcium levels	rs6489811	G	A	0.512	0.011	0.0018	3.27e-09	0.00604124	0.00214126	0.02	12.1313
Fasting Glucose	Calcium levels	rs7178572	G	A	0.679	0.0121	0.0018	7.09e-10	-0.00243938	0.00236775	0.22	12.8049
Fasting Glucose	Calcium levels	rs7708285	A	G	0.686	-0.0133	0.0019	1.25e-09	0.00212479	0.00231885	0.44	15.2895
Fasting Glucose	Calcium levels	rs7903146	T	C	0.307	0.0259	0.0019	1.99e-35	0.00883507	0.00235655	6.69993e-05	57.2795
Fasting Glucose	25-Hydroxyvitamin D	rs10305457	T	C	0.065	0.0235	0.0032	1.21e-14	-0.00309222	0.00347792	0.37395	13.4677
Fasting Glucose	25-Hydroxyvitamin D	rs1057394	A	G	0.625	-0.0124	0.0018	1.91e-12	0.00408061	0.00207756	0.0495142	14.4607
Fasting Glucose	25-Hydroxyvitamin D	rs10811660	A	G	0.165	-0.0223	0.0022	7.94e-25	0.0101926	0.00268242	0.000144824	27.4944
Fasting Glucose	25-Hydroxyvitamin D	rs10838524	G	A	0.52	-0.0238	0.0016	1.56e-40	0.00534765	0.00204492	0.00892052	56.7447
Fasting Glucose	25-Hydroxyvitamin D	rs10838693	C	G	0.314	0.0177	0.0018	3.44e-23	-0.00466141	0.00217351	0.0319816	27.0809
Fasting Glucose	25-Hydroxyvitamin D	rs10974438	C	A	0.38	0.0198	0.0017	9.85e-31	0.00205383	0.00213367	0.335758	37.0672
Fasting Glucose	25-Hydroxyvitamin D	rs11603349	C	T	0.168	-0.0236	0.0022	3.12e-25	-0.00464618	0.00280523	0.0976697	31.2413
Fasting Glucose	25-Hydroxyvitamin D	rs11619319	G	A	0.234	0.0173	0.002	3.41e-20	-0.00494405	0.00244654	0.0432972	21.5272
Fasting Glucose	25-Hydroxyvitamin D	rs11708067	G	A	0.177	-0.0281	0.002	1.63e-43	-0.00080946	0.00237387	0.733113	46.1626
Fasting Glucose	25-Hydroxyvitamin D	rs12055786	T	C	0.384	0.012	0.0017	1.17e-11	-0.000828465	0.00207118	0.689158	13.6681
Fasting Glucose	25-Hydroxyvitamin D	rs12541643	T	C	0.479	0.0118	0.0019	4.51e-09	0.00199769	0.0020619	0.332615	13.9435
Fasting Glucose	25-Hydroxyvitamin D	rs12784552	G	A	0.076	-0.0329	0.003	2.86e-31	0.00167684	0.00355083	0.636757	30.5034
Fasting Glucose	25-Hydroxyvitamin D	rs12888855	A	C	0.189	-0.0135	0.002	6.02e-12	0.00166995	0.00242255	0.490613	11.2093
Fasting Glucose	25-Hydroxyvitamin D	rs157512	C	T	0.27	-0.0134	0.0021	5.43e-10	0.00636511	0.00238426	0.00759312	14.2014
Fasting Glucose	25-Hydroxyvitamin D	rs1604038	T	C	0.288	-0.0198	0.0018	4.47e-28	-0.00108465	0.00224625	0.629187	32.2609
Fasting Glucose	25-Hydroxyvitamin D	rs16851397	G	A	0.045	-0.0327	0.0042	1.26e-12	-0.00202924	0.00481865	0.673667	18.4398
Fasting Glucose	25-Hydroxyvitamin D	rs16913693	G	T	0.029	-0.0394	0.0049	2.82e-16	-0.00185723	0.00649039	0.774763	17.5409
Fasting Glucose	25-Hydroxyvitamin D	rs17168486	T	C	0.176	0.028	0.0021	4.17e-36	-0.00377295	0.00269855	0.162071	45.6309
Fasting Glucose	25-Hydroxyvitamin D	rs17265513	C	T	0.204	0.0158	0.0021	5.1e-14	-0.00805799	0.00254657	0.00155486	16.2666
Fasting Glucose	25-Hydroxyvitamin D	rs17437560	T	C	0.11	-0.0175	0.0032	3.33e-08	-1.66063e-05	0.00347072	0.996182	12.0306
Fasting Glucose	25-Hydroxyvitamin D	rs174583	T	C	0.375	-0.0168	0.0017	3.37e-22	-0.00161531	0.00212226	0.446582	26.5455
Fasting Glucose	25-Hydroxyvitamin D	rs1820176	C	T	0.296	-0.0247	0.002	1.91e-34	0.00206265	0.00225607	0.360577	51.0238
Fasting Glucose	25-Hydroxyvitamin D	rs189548	A	G	0.723	-0.0123	0.002	2.81e-09	-0.000739633	0.00226461	0.743966	12.1579
Fasting Glucose	25-Hydroxyvitamin D	rs194518	A	G	0.52	0.0102	0.0018	8.76e-09	-0.00342029	0.00203744	0.0932073	10.4201
Fasting Glucose	25-Hydroxyvitamin D	rs2075423	T	G	0.376	-0.0161	0.0017	3.18e-21	-0.000743969	0.00216339	0.730929	24.4051
Fasting Glucose	25-Hydroxyvitamin D	rs2238435	G	C	0.619	-0.0112	0.0019	3.82e-09	0.00187238	0.00209019	0.370362	11.8708
Fasting Glucose	25-Hydroxyvitamin D	rs2461385	C	T	0.852	-0.0217	0.0024	2.73e-19	0.0016672	0.00280027	0.551596	23.8274
Fasting Glucose	25-Hydroxyvitamin D	rs2595701	G	A	0.683	-0.0189	0.0021	4.48e-19	0.00274771	0.00219404	0.210441	31.0367
Fasting Glucose	25-Hydroxyvitamin D	rs2839671	A	G	0.164	-0.016	0.0022	8.38e-14	0.00599865	0.00266001	0.0241251	14.084
Fasting Glucose	25-Hydroxyvitamin D	rs348330	A	G	0.631	-0.0122	0.002	3.04e-10	0.0061207	0.00211819	0.00385745	13.9062
Fasting Glucose	25-Hydroxyvitamin D	rs35889227	T	G	0.617	-0.013	0.0019	3.37e-10	-0.000120805	0.00211269	0.954401	16.0254
Fasting Glucose	25-Hydroxyvitamin D	rs3778321	A	G	0.176	-0.0186	0.0021	3.16e-17	0.000586395	0.00266411	0.825786	20.1332
Fasting Glucose	25-Hydroxyvitamin D	rs3829109	A	G	0.276	-0.0163	0.002	1.09e-15	0.00148578	0.00231063	0.520213	21.3046
Fasting Glucose	25-Hydroxyvitamin D	rs4862423	T	C	0.401	0.0123	0.0019	4.45e-10	-0.00221077	0.00209467	0.291231	14.582
Fasting Glucose	25-Hydroxyvitamin D	rs537183	T	C	0.64	0.0663	0.0017	1e-200	-0.00541765	0.00213439	0.0111401	407.187
Fasting Glucose	25-Hydroxyvitamin D	rs58925536	T	C	0.032	0.0306	0.0053	5.82e-09	-0.0112029	0.00566724	0.0480662	11.6385
Fasting Glucose	25-Hydroxyvitamin D	rs6113722	A	G	0.066	-0.0424	0.0044	7.66e-25	0.01346	0.0052665	0.0105952	44.4757
Fasting Glucose	25-Hydroxyvitamin D	rs6489811	G	A	0.512	0.011	0.0018	3.27e-09	-0.00124712	0.00203011	0.53901	12.1313
Fasting Glucose	25-Hydroxyvitamin D	rs6538804	G	C	0.377	-0.0142	0.0019	9.41e-14	-0.000946313	0.00211437	0.654469	19.0043
Fasting Glucose	25-Hydroxyvitamin D	rs6598541	G	A	0.648	-0.0114	0.0017	4.12e-12	-0.00222967	0.00212736	0.294595	11.8948
Fasting Glucose	25-Hydroxyvitamin D	rs6662924	A	C	0.198	0.0143	0.0023	3.34e-10	-0.0020189	0.00267354	0.450164	13.03
Fasting Glucose	25-Hydroxyvitamin D	rs6808574	C	T	0.606	0.0127	0.0017	7.21e-14	-0.00106991	0.00209822	0.610113	15.453
Fasting Glucose	25-Hydroxyvitamin D	rs7095788	T	C	0.358	-0.0106	0.0018	1.98e-09	0.00282078	0.00212068	0.183477	10.3623
Fasting Glucose	25-Hydroxyvitamin D	rs7163757	T	C	0.433	-0.0217	0.0016	2.64e-36	7.46701e-06	0.00205692	0.997104	46.3976
Fasting Glucose	25-Hydroxyvitamin D	rs7708285	A	G	0.686	-0.0133	0.0019	1.25e-09	0.00239734	0.00220231	0.276349	15.2895
Fasting Glucose	25-Hydroxyvitamin D	rs77981966	T	C	0.055	-0.0246	0.0035	1.58e-14	-0.00111665	0.0038555	0.772103	12.6211
Fasting Glucose	25-Hydroxyvitamin D	rs78132593	A	C	0.203	-0.0147	0.0022	2.6e-10	0.00731103	0.00246926	0.00306824	14.0289
Fasting Glucose	25-Hydroxyvitamin D	rs7903146	T	C	0.307	0.0259	0.0019	1.99e-35	0.00092824	0.00223148	0.677428	57.2795
Fasting Glucose	25-Hydroxyvitamin D	rs878521	A	G	0.249	0.0549	0.002	2.65e-174	-0.00733151	0.00233803	0.00171408	226.401
Fasting Glucose	25-Hydroxyvitamin D	rs9348441	A	T	0.272	0.0176	0.0018	4.4e-20	-0.00301649	0.00230574	0.190788	24.6141
Fasting Glucose	25-Hydroxyvitamin D	rs9650069	T	C	0.284	-0.0286	0.0018	8.31e-58	0.00830081	0.0022138	0.000177137	66.7594
Fasting Glucose	Fibroblast Growth Factor 23	rs10305457	T	C	0.065	0.0235	0.0032	1.21e-14	-0.0273	0.0191	0.1525	13.4677
Fasting Glucose	Fibroblast Growth Factor 23	rs1057394	A	G	0.625	-0.0124	0.0018	1.91e-12	-0.0117	0.0106	0.2686	14.4607
Fasting Glucose	Fibroblast Growth Factor 23	rs10811660	A	G	0.165	-0.0223	0.0022	7.94e-25	0.0009	0.0135	0.944	27.4944
Fasting Glucose	Fibroblast Growth Factor 23	rs10838524	G	A	0.52	-0.0238	0.0016	1.56e-40	-0.0186	0.0104	0.0742899	56.7447
Fasting Glucose	Fibroblast Growth Factor 23	rs10838693	C	G	0.314	0.0177	0.0018	3.44e-23	-0.0093	0.0108	0.3924	27.0809
Fasting Glucose	Fibroblast Growth Factor 23	rs10974438	C	A	0.38	0.0198	0.0017	9.85e-31	0.0187	0.0109	0.0857393	37.0672
Fasting Glucose	Fibroblast Growth Factor 23	rs11603349	C	T	0.168	-0.0236	0.0022	3.12e-25	-0.0027	0.0144	0.8505	31.2413
Fasting Glucose	Fibroblast Growth Factor 23	rs11610045	A	G	0.454	0.0144	0.0019	3.26e-13	0.0104	0.0102	0.3088	20.6263
Fasting Glucose	Fibroblast Growth Factor 23	rs11619319	G	A	0.234	0.0173	0.002	3.41e-20	-0.0042	0.012	0.7279	21.5272
Fasting Glucose	Fibroblast Growth Factor 23	rs11708067	G	A	0.177	-0.0281	0.002	1.63e-43	0.0234	0.0126	0.0624597	46.1626
Fasting Glucose	Fibroblast Growth Factor 23	rs12055786	T	C	0.384	0.012	0.0017	1.17e-11	0.0045	0.0103	0.662	13.6681
Fasting Glucose	Fibroblast Growth Factor 23	rs12541643	T	C	0.479	0.0118	0.0019	4.51e-09	0.0048	0.0113	0.673501	13.9435
Fasting Glucose	Fibroblast Growth Factor 23	rs1260326	C	T	0.587	0.0282	0.0017	4.48e-65	-0.0011	0.0104	0.9128	77.3852
Fasting Glucose	Fibroblast Growth Factor 23	rs12784552	G	A	0.076	-0.0329	0.003	2.86e-31	-0.0098	0.0182	0.59	30.5034
Fasting Glucose	Fibroblast Growth Factor 23	rs12888855	A	C	0.189	-0.0135	0.002	6.02e-12	-0.0099	0.0124	0.4256	11.2093
Fasting Glucose	Fibroblast Growth Factor 23	rs157512	C	T	0.27	-0.0134	0.0021	5.43e-10	-0.002	0.0119	0.869	14.2014
Fasting Glucose	Fibroblast Growth Factor 23	rs1604038	T	C	0.288	-0.0198	0.0018	4.47e-28	-0.0131	0.0112	0.2422	32.2609
Fasting Glucose	Fibroblast Growth Factor 23	rs16851397	G	A	0.045	-0.0327	0.0042	1.26e-12	-0.007	0.0264	0.7904	18.4398
Fasting Glucose	Fibroblast Growth Factor 23	rs16913693	G	T	0.029	-0.0394	0.0049	2.82e-16	0.0651	0.0298	0.0289101	17.5409
Fasting Glucose	Fibroblast Growth Factor 23	rs17168486	T	C	0.176	0.028	0.0021	4.17e-36	-0.0147	0.0133	0.2688	45.6309
Fasting Glucose	Fibroblast Growth Factor 23	rs17265513	C	T	0.204	0.0158	0.0021	5.1e-14	-0.0016	0.0126	0.8996	16.2666
Fasting Glucose	Fibroblast Growth Factor 23	rs17437560	T	C	0.11	-0.0175	0.0032	3.33e-08	0.0141	0.0183	0.4411	12.0306
Fasting Glucose	Fibroblast Growth Factor 23	rs174583	T	C	0.375	-0.0168	0.0017	3.37e-22	0.0054	0.0106	0.6138	26.5455
Fasting Glucose	Fibroblast Growth Factor 23	rs1820176	C	T	0.296	-0.0247	0.002	1.91e-34	0.0054	0.0115	0.6387	51.0238
Fasting Glucose	Fibroblast Growth Factor 23	rs189548	A	G	0.723	-0.0123	0.002	2.81099e-09	0.0031	0.0116	0.789	12.1579
Fasting Glucose	Fibroblast Growth Factor 23	rs194518	A	G	0.52	0.0102	0.0018	8.75709e-09	0.0028	0.0102	0.7833	10.4201
Fasting Glucose	Fibroblast Growth Factor 23	rs2075423	T	G	0.376	-0.0161	0.0017	3.18273e-21	0.0046	0.0107	0.6635	24.4051
Fasting Glucose	Fibroblast Growth Factor 23	rs2238435	G	C	0.619	-0.0112	0.0019	3.82402e-09	-0.0046	0.0117	0.6904	11.8708
Fasting Glucose	Fibroblast Growth Factor 23	rs2461385	C	T	0.852	-0.0217	0.0024	2.73023e-19	-0.0112	0.0141	0.4273	23.8274
Fasting Glucose	Fibroblast Growth Factor 23	rs2595701	G	A	0.683	-0.0189	0.0021	4.47816e-19	0.0159	0.0117	0.175	31.0367
Fasting Glucose	Fibroblast Growth Factor 23	rs2839671	A	G	0.164	-0.016	0.0022	8.37915e-14	0.0051	0.0136	0.706401	14.084
Fasting Glucose	Fibroblast Growth Factor 23	rs348330	A	G	0.631	-0.0122	0.002	3.03599e-10	0.0127	0.0117	0.2789	13.9062
Fasting Glucose	Fibroblast Growth Factor 23	rs35889227	T	G	0.617	-0.013	0.0019	3.36504e-10	-0.0123	0.0117	0.2937	16.0254
Fasting Glucose	Fibroblast Growth Factor 23	rs3778321	A	G	0.176	-0.0186	0.0021	3.15718e-17	0.0066	0.0132	0.6155	20.1332
Fasting Glucose	Fibroblast Growth Factor 23	rs3829109	A	G	0.276	-0.0163	0.002	1.08693e-15	0.0178	0.0124	0.1516	21.3046
Fasting Glucose	Fibroblast Growth Factor 23	rs3842753	G	T	0.72	-0.0134	0.0022	2.84099e-09	-0.0009	0.0117	0.9391	14.5257
Fasting Glucose	Fibroblast Growth Factor 23	rs4862423	T	C	0.401	0.0123	0.0019	4.44703e-10	0.0007	0.0115	0.9541	14.582
Fasting Glucose	Fibroblast Growth Factor 23	rs537183	T	C	0.64	0.0663	0.0017	1e-200	0.0094	0.011	0.3911	407.187
Fasting Glucose	Fibroblast Growth Factor 23	rs58925536	T	C	0.032	0.0306	0.0053	5.82103e-09	0.0258	0.0299	0.3889	11.6385
Fasting Glucose	Fibroblast Growth Factor 23	rs6113722	A	G	0.066	-0.0424	0.0044	7.65949e-25	0.0405	0.0252	0.1078	44.4757
Fasting Glucose	Fibroblast Growth Factor 23	rs6538804	G	C	0.377	-0.0142	0.0019	9.41239e-14	0.006	0.011	0.584	19.0043
Fasting Glucose	Fibroblast Growth Factor 23	rs6598541	G	A	0.648	-0.0114	0.0017	4.12382e-12	-0.0026	0.0106	0.8035	11.8948
Fasting Glucose	Fibroblast Growth Factor 23	rs6662924	A	C	0.198	0.0143	0.0023	3.34103e-10	-0.0157	0.0147	0.2838	13.03
Fasting Glucose	Fibroblast Growth Factor 23	rs6808574	C	T	0.606	0.0127	0.0017	7.20941e-14	0.0059	0.0105	0.5753	15.453
Fasting Glucose	Fibroblast Growth Factor 23	rs7012637	A	G	0.47	-0.018	0.0017	9.74541e-25	0.0056	0.0104	0.5924	32.3887
Fasting Glucose	Fibroblast Growth Factor 23	rs7095788	T	C	0.358	-0.0106	0.0018	1.97601e-09	-0.0177	0.0109	0.1041	10.3623
Fasting Glucose	Fibroblast Growth Factor 23	rs7163757	T	C	0.433	-0.0217	0.0016	2.64119e-36	-0.0074	0.0104	0.4757	46.3976
Fasting Glucose	Fibroblast Growth Factor 23	rs7178572	G	A	0.679	0.0121	0.0018	7.08598e-10	0.0093	0.0112	0.4088	12.8049
Fasting Glucose	Fibroblast Growth Factor 23	rs7708285	A	G	0.686	-0.0133	0.0019	1.253e-09	0.0139	0.0116	0.2317	15.2895
Fasting Glucose	Fibroblast Growth Factor 23	rs77981966	T	C	0.055	-0.0246	0.0035	1.58016e-14	0.0174	0.021	0.4067	12.6211
Fasting Glucose	Fibroblast Growth Factor 23	rs78132593	A	C	0.203	-0.0147	0.0022	2.59801e-10	0.0157	0.0131	0.2289	14.0289
Fasting Glucose	Fibroblast Growth Factor 23	rs7903146	T	C	0.307	0.0259	0.0019	1.9948e-35	-0.0208	0.0115	0.0702005	57.2795
Fasting Glucose	Fibroblast Growth Factor 23	rs878521	A	G	0.249	0.0549	0.002	2.6485e-174	-0.0139	0.0119	0.2454	226.401
Fasting Glucose	Fibroblast Growth Factor 23	rs9348441	A	T	0.272	0.0176	0.0018	4.40251e-20	0.0106	0.0113	0.3498	24.6141
Fasting Glucose	Fibroblast Growth Factor 23	rs9650069	T	C	0.284	-0.0286	0.0018	8.30615e-58	-0.0022	0.0112	0.8459	66.7594

## Sheet: Table S7
Table S7 Two-step MR estimates of the effect of calcium homeostasis on vascular and valvular calcifications
Expoure	Outcome	Methods	nSNP	β2	p	OR (95% CI)	Egger intercept (p value)	Cochrane Q (p value)	MR-PRESSO (p value)
Calcium Levels	Coronary Artery Calcification	IVW	185	0.15931	0.0298371	1.173(1.016,1.354)	0.0877656	0.973612	0.0166591
		MR-Egger	185	0.408813	0.012906	1.505(1.094,2.071)
		Weighted median	185	0.101179	0.391358	1.106(0.878,1.395)
		Weighted model	185	0.0769663	0.754914	1.08(0.667,1.75)
Calcium Levels	Calcific Aortic Valvular Stenosis	IVW	206	0.140873	0.0213388	1.151(1.021, 1.298)	0.121094	2.93336e-09	0.0223432
		MR-Egger	206	0.000330517	0.997582	1(0.808, 1.238)
		Weighted median	206	0.0910519	0.366363	1.095(0.899, 1.335)
		Weighted model	206	0.0867986	0.383767	1.091(0.898, 1.325)
25-Hydroxyvitamin D	Coronary Artery Calcification	IVW	94	-0.0212223	0.810465	0.979(0.823, 1.164)	0.514045	0.890307	0.792226
		MR-Egger	94	-0.0910747	0.512652	0.913(0.696, 1.198)
		Weighted median	94	-0.100292	0.501949	0.905(0.675, 1.212)
		Weighted model	94	-0.167105	0.25736	0.846(0.635, 1.128)
25-Hydroxyvitamin D	Calcific Aortic Valvular Stenosis	IVW	104	0.00108091	0.990103	1.001(0.844, 1.188)	0.42986	8.42778e-06	0.990127
		MR-Egger	104	0.0808032	0.5454	1.084(0.835, 1.408)
		Weighted median	104	0.0196198	0.853752	1.02(0.828, 1.256)
		Weighted model	104	0.0470307	0.631583	1.048(0.865, 1.27)
Fibroblast Growth Factor 23	Coronary Artery Calcification	IVW	8	0.211273	0.101754	1.235(0.959, 1.591)	0.0744065	0.103385	0.145768
		MR-Egger	8	-0.616808	0.172129	0.54(0.247, 1.177)
		Weighted median	8	0.319651	0.0154755	1.377(1.063, 1.783)
		Weighted model	8	0.386648	0.0584984	1.472(1.052, 2.059)
Fibroblast Growth Factor 23	Calcific Aortic Valvular Stenosis	IVW	7	0.181236	0.144097	1.199(0.94, 1.529)	0.0888142	0.0166197	0.194398
		MR-Egger	7	-0.491934	0.201074	0.611(0.318, 1.177)
		Weighted median	7	0.167293	0.158788	1.182(0.937, 1.492)
		Weighted model	7	0.38689	0.167353	1.472(0.909, 2.386)

## Sheet: Table S8
Table S8 Instrumental variables used in two-step MR analysis for calcium homeostasis with vascular and valvular calcifications
Expoure	Outcome	SNP	Effect allele	Other allele	EAF	Exposure			Outcome			F-statistics
						BETA	SE	Pvalue	BETA	SE	Pvalue
Calcium Levels	Coronary Artery Calcification	rs10088262	G	A	0.717333	-0.0131088	0.00238	7.29995e-09	-0.0307	0.0228	0.1773	27.9318
Calcium Levels	Coronary Artery Calcification	rs10151805	C	T	0.24434	-0.0184737	0.00250063	1e-13	0.0345	0.0246	0.1606	50.5162
Calcium Levels	Coronary Artery Calcification	rs10188442	T	C	0.206485	-0.0160303	0.00263822	2.5e-09	0.025	0.0248	0.3127	33.7528
Calcium Levels	Coronary Artery Calcification	rs10221903	G	A	0.593736	0.0144456	0.00217394	5.79963e-12	-0.0079	0.0197	0.6888	40.3519
Calcium Levels	Coronary Artery Calcification	rs10224002	G	A	0.288854	0.018613	0.00235942	2.80027e-16	-0.0015	0.0237	0.951	57.053
Calcium Levels	Coronary Artery Calcification	rs1023230	T	C	0.854062	-0.0189121	0.00303856	3.40001e-10	-0.003	0.0276	0.9131	35.7374
Calcium Levels	Coronary Artery Calcification	rs1034258	G	A	0.252321	-0.0209217	0.00246789	1.29987e-18	-0.0178	0.022	0.4198	66.2035
Calcium Levels	Coronary Artery Calcification	rs1041637	T	G	0.71963	-0.0189059	0.00238889	5.40008e-16	-0.0296	0.0222	0.182	57.8156
Calcium Levels	Coronary Artery Calcification	rs10419198	T	C	0.252177	-0.0299707	0.00246762	5.10035e-34	0.0302	0.0268	0.2603	135.829
Calcium Levels	Coronary Artery Calcification	rs1044821	T	C	0.281644	0.0143451	0.0024155	1e-09	0.0009	0.0217	0.9676	33.3757
Calcium Levels	Coronary Artery Calcification	rs1047891	A	C	0.313233	-0.0122128	0.00235079	2.39999e-08	-0.0105	0.0219	0.6296	25.7207
Calcium Levels	Coronary Artery Calcification	rs10491129	G	T	0.253977	0.0262891	0.00246175	2.19989e-27	0.0477	0.0216	0.02739	104.993
Calcium Levels	Coronary Artery Calcification	rs10495249	G	A	0.2789	-0.0206199	0.00238064	4.40048e-19	-0.0317	0.0224	0.1577	68.5549
Calcium Levels	Coronary Artery Calcification	rs1052620	T	C	0.230594	0.0251572	0.00255693	6.09958e-23	0.0161	0.0226	0.4747	90.027
Calcium Levels	Coronary Artery Calcification	rs1061134	A	G	0.0933029	-0.0260471	0.00374819	1.39991e-12	0.0273	0.0328	0.4047	46.0122
Calcium Levels	Coronary Artery Calcification	rs10816035	G	C	0.780821	-0.0207064	0.00259277	3.50026e-16	0.0253	0.024	0.2926	58.8261
Calcium Levels	Coronary Artery Calcification	rs10857465	T	C	0.473134	0.019401	0.00214311	5.50047e-20	-0.002	0.0194	0.9175	75.2248
Calcium Levels	Coronary Artery Calcification	rs10886424	A	G	0.507404	-0.0137147	0.00214096	1.6e-10	0.0248	0.0209	0.2358	37.6882
Calcium Levels	Coronary Artery Calcification	rs10919615	T	C	0.755816	0.0219452	0.00248413	1.50003e-19	0.0055	0.0223	0.8061	71.2585
Calcium Levels	Coronary Artery Calcification	rs10993068	T	C	0.390746	0.0184585	0.00219571	1.99986e-17	0.0085	0.0203	0.6758	65.0284
Calcium Levels	Coronary Artery Calcification	rs11078597	C	T	0.186207	0.0528937	0.0027492	1.80011e-85	0.0303	0.0287	0.2922	340.121
Calcium Levels	Coronary Artery Calcification	rs11144134	C	T	0.084003	-0.0341426	0.00386675	4.60045e-20	-0.0122	0.0369	0.7405	71.9129
Calcium Levels	Coronary Artery Calcification	rs111686785	G	A	0.0321321	-0.0376044	0.00607986	8.50002e-10	0.1108	0.1186	0.3504	35.2547
Calcium Levels	Coronary Artery Calcification	rs11168700	A	C	0.320358	-0.0280568	0.00231319	2.70023e-35	-0.025	0.0212	0.2374	137.432
Calcium Levels	Coronary Artery Calcification	rs11210773	A	G	0.563152	-0.024047	0.0021543	4.19952e-31	-0.0013	0.0192	0.9449	114.064
Calcium Levels	Coronary Artery Calcification	rs1128249	T	G	0.392171	-0.0156993	0.00218534	4.70002e-14	-0.0247	0.0195	0.2049	47.0994
Calcium Levels	Coronary Artery Calcification	rs114033542	A	G	0.0143394	-0.0497135	0.00898027	2e-09	0.0775	0.0818	0.3433	28.0017
Calcium Levels	Coronary Artery Calcification	rs117113238	A	G	0.0865358	-0.025779	0.00381666	2.80027e-12	-0.018	0.0344	0.6018	42.1126
Calcium Levels	Coronary Artery Calcification	rs117213754	A	G	0.0148597	0.0957688	0.00885262	5.00035e-28	-0.0215	0.0868	0.804	107.651
Calcium Levels	Coronary Artery Calcification	rs11806	G	A	0.338922	0.0121765	0.00226825	3.50002e-08	0.006	0.0198	0.7605	26.6301
Calcium Levels	Coronary Artery Calcification	rs11928797	A	C	0.116113	0.0193656	0.00332985	2.30001e-09	0.0364	0.0369	0.3241	30.8546
Calcium Levels	Coronary Artery Calcification	rs12212449	T	C	0.60602	-0.0290903	0.00219175	7.00003e-43	0.0052	0.022	0.8125	162.024
Calcium Levels	Coronary Artery Calcification	rs1229984	C	T	0.970232	0.0372191	0.00688256	8.60003e-09	-0.0128	0.0527	0.8084	32.0729
Calcium Levels	Coronary Artery Calcification	rs12341814	A	G	0.0600317	-0.0601254	0.00453117	5.10035e-42	-0.058	0.0404	0.1509	163.581
Calcium Levels	Coronary Artery Calcification	rs1250600	G	T	0.645343	0.0210931	0.0022422	1.39991e-20	0.0214	0.0217	0.3246	81.6423
Calcium Levels	Coronary Artery Calcification	rs12508248	G	T	0.585517	-0.0120957	0.00217321	8.30004e-09	0.0197	0.0192	0.3059	28.4633
Calcium Levels	Coronary Artery Calcification	rs12568310	T	C	0.348002	-0.0155764	0.002243	1.59993e-12	-0.0104	0.0202	0.6074	44.1323
Calcium Levels	Coronary Artery Calcification	rs1260326	C	T	0.598463	-0.0506985	0.00220606	9.59401e-122	-0.0297	0.0198	0.1337	495.72
Calcium Levels	Coronary Artery Calcification	rs12610084	A	G	0.201695	-0.0153897	0.00267027	2.39999e-09	0.0047	0.0277	0.8662	30.5706
Calcium Levels	Coronary Artery Calcification	rs12613807	C	T	0.445127	0.0158636	0.00215016	1.50003e-13	-0.0246	0.02	0.2205	49.829
Calcium Levels	Coronary Artery Calcification	rs12619647	G	T	0.321665	-0.0183817	0.00232018	3.10027e-16	-0.0096	0.0223	0.6687	59.1058
Calcium Levels	Coronary Artery Calcification	rs12881815	A	G	0.0576813	0.0284183	0.00468035	1.6e-10	0.06	0.0463	0.1948	35.1896
Calcium Levels	Coronary Artery Calcification	rs13107325	T	C	0.0749088	-0.0619499	0.00413004	2.99985e-52	0.0192	0.0432	0.6564	213.293
Calcium Levels	Coronary Artery Calcification	rs13203469	A	C	0.599212	-0.0169054	0.00218611	2.70023e-15	-0.011	0.0195	0.5739	55.0241
Calcium Levels	Coronary Artery Calcification	rs13379416	T	C	0.144303	0.0173324	0.00305636	1e-08	0.0309	0.0274	0.2599	29.7366
Calcium Levels	Coronary Artery Calcification	rs1354034	C	T	0.600157	-0.0192191	0.00217447	1.39991e-18	0.0356	0.0209	0.08843	71.0631
Calcium Levels	Coronary Artery Calcification	rs1477141	G	T	0.4934	-0.0114266	0.00214252	1.29999e-08	0.0182	0.0205	0.3737	26.1622
Calcium Levels	Coronary Artery Calcification	rs1502359	G	A	0.845127	0.0202772	0.00294934	1.80011e-12	-0.0139	0.026	0.593	43.1427
Calcium Levels	Coronary Artery Calcification	rs1509123	T	C	0.0623386	-0.0283396	0.00447278	1.09999e-10	-0.0342	0.0428	0.4246	37.6338
Calcium Levels	Coronary Artery Calcification	rs165316	G	A	0.197328	-0.0165235	0.00268627	5e-10	-0.0152	0.0248	0.5392	34.6669
Calcium Levels	Coronary Artery Calcification	rs1672991	G	A	0.930301	0.0764711	0.00430701	1.10002e-74	0.0408	0.0389	0.2946	304.173
Calcium Levels	Coronary Artery Calcification	rs17035642	A	G	0.0874523	0.0207435	0.00379323	3.40001e-09	0.0061	0.0365	0.8667	27.5276
Calcium Levels	Coronary Artery Calcification	rs1718067	T	C	0.675992	0.0137581	0.00228759	1.29999e-09	0.0034	0.0202	0.8662	33.2351
Calcium Levels	Coronary Artery Calcification	rs17217119	G	A	0.19623	-0.0573841	0.00270149	1.90108e-105	-0.0379	0.0249	0.1278	416.753
Calcium Levels	Coronary Artery Calcification	rs17391694	T	C	0.137683	0.017671	0.00310051	2e-08	0.0313	0.0362	0.3876	29.72
Calcium Levels	Coronary Artery Calcification	rs174549	A	G	0.308906	-0.013609	0.00231689	7.10003e-10	-0.0048	0.0223	0.8308	31.6955
Calcium Levels	Coronary Artery Calcification	rs17580	A	T	0.048217	0.052327	0.00510909	4.40048e-25	-0.0004	0.0513	0.9942	100.75
Calcium Levels	Coronary Artery Calcification	rs1801282	G	C	0.114767	-0.0355864	0.00336805	3.50026e-27	-0.079	0.0309	0.01055	103.158
Calcium Levels	Coronary Artery Calcification	rs1887772	A	C	0.777969	-0.0328583	0.00257484	1.50003e-39	-0.008	0.0229	0.726	149.546
Calcium Levels	Coronary Artery Calcification	rs195521	C	T	0.404021	-0.0141692	0.00218357	1.50003e-11	-0.0102	0.0196	0.6032	38.7538
Calcium Levels	Coronary Artery Calcification	rs2006092	G	A	0.355631	0.0189695	0.00224549	1.10002e-17	0.0223	0.0226	0.3234	66.1096
Calcium Levels	Coronary Artery Calcification	rs2060982	A	G	0.546009	0.0187151	0.0021518	1.50003e-18	-0.0234	0.0206	0.2549	69.6071
Calcium Levels	Coronary Artery Calcification	rs2075096	T	C	0.694659	0.0143742	0.00233215	2.80001e-10	-0.0155	0.0227	0.494	35.1325
Calcium Levels	Coronary Artery Calcification	rs2075863	A	G	0.405108	-0.0131006	0.00219269	4.49997e-10	0.0062	0.0199	0.7557	33.1569
Calcium Levels	Coronary Artery Calcification	rs228769	C	G	0.793881	-0.0169609	0.00264402	5.30029e-11	-0.0237	0.0239	0.322	37.7363
Calcium Levels	Coronary Artery Calcification	rs2304130	G	A	0.0829315	0.028098	0.00399048	1.99986e-12	-0.0045	0.0397	0.9094	48.1361
Calcium Levels	Coronary Artery Calcification	rs234051	G	A	0.715922	0.0136475	0.00236088	3.2e-09	-0.0023	0.0241	0.9243	30.3661
Calcium Levels	Coronary Artery Calcification	rs2415037	A	G	0.370557	-0.023809	0.00221666	4.40048e-27	0.0053	0.021	0.799	106.012
Calcium Levels	Coronary Artery Calcification	rs2433031	A	T	0.37056	-0.0136537	0.00222416	3.2e-10	0.0129	0.0195	0.5083	34.8577
Calcium Levels	Coronary Artery Calcification	rs2479114	T	C	0.243499	0.0192432	0.00249174	2.09991e-14	-0.0009	0.0221	0.9677	54.6849
Calcium Levels	Coronary Artery Calcification	rs2553808	T	C	0.668785	-0.0128638	0.0022781	1.79999e-09	0.0136	0.0203	0.5024	29.3842
Calcium Levels	Coronary Artery Calcification	rs2583435	C	T	0.291761	-0.0267611	0.00235547	4.49987e-31	-0.0205	0.0219	0.3481	118.656
Calcium Levels	Coronary Artery Calcification	rs2699426	C	T	0.421806	0.0303235	0.00217981	4.40048e-44	0.017	0.0213	0.4241	179.84
Calcium Levels	Coronary Artery Calcification	rs28444870	T	G	0.284901	0.0168859	0.00237741	2.29985e-12	0.0105	0.0214	0.6232	46.57
Calcium Levels	Coronary Artery Calcification	rs28929474	T	C	0.0197071	0.132356	0.00775195	4.20049e-66	-0.0998	0.0739	0.1767	271.461
Calcium Levels	Coronary Artery Calcification	rs2909210	T	G	0.48686	0.0143342	0.00214082	1.20005e-11	0.0203	0.019	0.2863	41.1508
Calcium Levels	Coronary Artery Calcification	rs2930796	G	A	0.238136	-0.016751	0.00251241	1.99986e-11	-0.0122	0.0238	0.6079	40.8108
Calcium Levels	Coronary Artery Calcification	rs302647	G	C	0.303066	-0.0207046	0.00233584	1.20005e-19	0.0079	0.0206	0.7	72.5919
Calcium Levels	Coronary Artery Calcification	rs3132874	A	C	0.135233	0.018734	0.00313627	1.7e-10	-0.0266	0.0283	0.346	32.9022
Calcium Levels	Coronary Artery Calcification	rs339969	A	C	0.613972	0.0152143	0.00220142	4.49987e-12	0.002	0.0202	0.9199	43.9811
Calcium Levels	Coronary Artery Calcification	rs34372369	A	G	0.0501355	0.0412127	0.00501636	2.80027e-17	0.0614	0.0527	0.2442	64.8465
Calcium Levels	Coronary Artery Calcification	rs34505073	A	G	0.0220221	-0.0425727	0.00732088	1.79999e-09	-0.0124	0.0699	0.859	31.2918
Calcium Levels	Coronary Artery Calcification	rs35096828	C	T	0.278729	-0.0238802	0.00238968	5.00035e-24	0.0348	0.0212	0.1013	91.9185
Calcium Levels	Coronary Artery Calcification	rs35292974	C	T	0.380094	0.0264976	0.0022098	3.69999e-34	0.0268	0.0197	0.1738	132.654
Calcium Levels	Coronary Artery Calcification	rs35714990	T	C	0.230099	0.0332694	0.00254478	5.19996e-39	-0.0112	0.0243	0.6461	157.238
Calcium Levels	Coronary Artery Calcification	rs36104352	C	A	0.120396	0.0278578	0.00329167	5.60015e-18	-0.0101	0.0318	0.7511	65.8887
Calcium Levels	Coronary Artery Calcification	rs3742305	G	C	0.264079	-0.0176969	0.00245862	1.50003e-12	-0.011	0.0239	0.6449	48.7932
Calcium Levels	Coronary Artery Calcification	rs3744274	A	C	0.653604	-0.0166684	0.00226244	7.89951e-14	0.0352	0.0213	0.09796	50.4286
Calcium Levels	Coronary Artery Calcification	rs3762159	C	T	0.8813	0.0302043	0.00382663	4.60045e-15	0.0325	0.0336	0.3327	76.5142
Calcium Levels	Coronary Artery Calcification	rs3780126	A	G	0.37575	-0.0165637	0.00221168	1.69981e-13	-0.0093	0.0197	0.6369	51.5911
Calcium Levels	Coronary Artery Calcification	rs3797340	G	C	0.204058	-0.0144629	0.00266343	1.29999e-08	-0.0146	0.0242	0.5467	27.2347
Calcium Levels	Coronary Artery Calcification	rs3801964	C	T	0.228568	-0.0203101	0.00259526	1.20005e-14	0.0109	0.0224	0.6277	58.3106
Calcium Levels	Coronary Artery Calcification	rs3909725	A	G	0.834502	0.0177656	0.00288245	1e-09	-0.0196	0.0269	0.4666	34.9434
Calcium Levels	Coronary Artery Calcification	rs399535	T	C	0.137073	-0.0182294	0.00315622	6.59994e-09	0.0303	0.0258	0.24	31.5102
Calcium Levels	Coronary Artery Calcification	rs4073398	T	C	0.313079	-0.0197934	0.00230032	4.10015e-18	0.0142	0.0227	0.5309	67.5494
Calcium Levels	Coronary Artery Calcification	rs41278174	A	G	0.0268638	0.0484496	0.00676768	2.49977e-12	-0.0567	0.0825	0.4916	49.1951
Calcium Levels	Coronary Artery Calcification	rs41287288	C	T	0.0245324	0.109746	0.00694884	1.50003e-57	-0.045	0.0775	0.5612	231.168
Calcium Levels	Coronary Artery Calcification	rs420122	G	A	0.366202	0.0203236	0.00221574	1.69981e-19	-0.0388	0.0195	0.04694	76.8605
Calcium Levels	Coronary Artery Calcification	rs42039	T	C	0.243848	-0.0190297	0.00249859	1e-15	-0.0074	0.0237	0.7561	53.53
Calcium Levels	Coronary Artery Calcification	rs422130	G	A	0.838184	0.0171946	0.00293938	2.90001e-09	0.0222	0.0264	0.4002	32.146
Calcium Levels	Coronary Artery Calcification	rs4647903	A	C	0.228223	0.0211154	0.00255168	3.40017e-17	0.0196	0.0228	0.3919	62.96
Calcium Levels	Coronary Artery Calcification	rs4766497	C	T	0.611858	0.0152102	0.00219821	7.10068e-13	-0.0192	0.0201	0.3392	44.0459
Calcium Levels	Coronary Artery Calcification	rs477461	G	A	0.138544	-0.0317758	0.00310946	4.10015e-25	0.0336	0.0307	0.2743	96.6196
Calcium Levels	Coronary Artery Calcification	rs4775935	G	T	0.648728	-0.020424	0.00224648	1.20005e-20	0.0098	0.0203	0.6284	76.2109
Calcium Levels	Coronary Artery Calcification	rs4840342	C	G	0.119685	-0.021405	0.00334857	1.09999e-10	0.0273	0.0299	0.3623	38.6988
Calcium Levels	Coronary Artery Calcification	rs4841132	G	A	0.908772	0.0665323	0.00395705	2.49977e-65	0.0834	0.0344	0.01523	294.384
Calcium Levels	Coronary Artery Calcification	rs4842502	A	G	0.721656	-0.0179695	0.00238395	1.9002e-13	0.032	0.0211	0.1294	51.9981
Calcium Levels	Coronary Artery Calcification	rs4864709	C	T	0.370378	0.0132545	0.00221868	2.69998e-09	-0.0038	0.0221	0.8648	32.8424
Calcium Levels	Coronary Artery Calcification	rs4872203	G	A	0.666768	0.0128275	0.00227268	4.79999e-08	-0.0077	0.0217	0.7213	29.3079
Calcium Levels	Coronary Artery Calcification	rs4918	C	G	0.640937	0.0355864	0.0022435	7.50067e-60	-0.0251	0.0202	0.2125	233.751
Calcium Levels	Coronary Artery Calcification	rs525409	G	C	0.233773	-0.0165525	0.00254786	1.29987e-11	-0.0057	0.024	0.812	39.3431
Calcium Levels	Coronary Artery Calcification	rs55702727	A	G	0.0627029	-0.063133	0.00453617	2.49977e-45	0.0007	0.0743	0.9928	187.857
Calcium Levels	Coronary Artery Calcification	rs55707100	T	C	0.0256629	0.0921357	0.00680865	1.20005e-42	-0.0135	0.0573	0.8132	170.217
Calcium Levels	Coronary Artery Calcification	rs55772024	A	G	0.244354	-0.0147914	0.00249474	1.5e-09	-0.021	0.0219	0.3381	32.3846
Calcium Levels	Coronary Artery Calcification	rs561830	T	C	0.240571	-0.0200566	0.00257532	8.60003e-15	-0.0055	0.0233	0.813	58.9191
Calcium Levels	Coronary Artery Calcification	rs56235845	G	T	0.331466	0.0186073	0.00229034	9.30037e-17	0.0001	0.0223	0.9954	61.5096
Calcium Levels	Coronary Artery Calcification	rs59917700	T	C	0.171483	-0.0198555	0.00284217	1.29987e-12	0.0174	0.0249	0.4855	44.9034
Calcium Levels	Coronary Artery Calcification	rs5994293	T	G	0.43738	0.014041	0.00217589	8.9002e-11	0.0239	0.0191	0.2121	38.8919
Calcium Levels	Coronary Artery Calcification	rs6002910	T	C	0.209538	0.016012	0.00264134	3.09999e-10	-0.0101	0.025	0.6861	34.0423
Calcium Levels	Coronary Artery Calcification	rs6124323	A	G	0.47747	0.0140926	0.00215601	2.99985e-12	-0.0195	0.0192	0.3097	39.7219
Calcium Levels	Coronary Artery Calcification	rs61770531	C	T	0.0866587	0.032829	0.00379907	3.59998e-18	0.0352	0.0454	0.4382	68.3883
Calcium Levels	Coronary Artery Calcification	rs61955225	C	A	0.0220339	0.0408127	0.00729209	1.7e-08	0.0624	0.0863	0.4693	28.7729
Calcium Levels	Coronary Artery Calcification	rs62053234	T	G	0.205537	0.0197121	0.00265208	6.59933e-14	-0.0128	0.0254	0.6154	50.8665
Calcium Levels	Coronary Artery Calcification	rs62068713	T	C	0.18059	0.0220195	0.00278915	4.00037e-16	0.0162	0.0346	0.6391	57.52
Calcium Levels	Coronary Artery Calcification	rs62188040	A	C	0.11339	0.0202704	0.00336599	5.60003e-10	0.0269	0.0305	0.378	33.1142
Calcium Levels	Coronary Artery Calcification	rs62508470	T	C	0.252442	0.0151184	0.00246701	1.2e-09	-0.007	0.0231	0.7629	34.5782
Calcium Levels	Coronary Artery Calcification	rs62621812	A	G	0.0216893	0.0403907	0.00739997	2.69998e-08	0.0869	0.0797	0.2752	27.7499
Calcium Levels	Coronary Artery Calcification	rs6465	T	C	0.0576473	-0.032965	0.00538686	4.79999e-10	-0.0706	0.05	0.1577	47.3257
Calcium Levels	Coronary Artery Calcification	rs648514	A	G	0.466081	-0.0138191	0.00213638	9.20026e-12	0.0108	0.02	0.5888	38.0964
Calcium Levels	Coronary Artery Calcification	rs6517237	C	T	0.361927	-0.0160582	0.00223394	8.10028e-14	-0.0066	0.02	0.7404	47.7401
Calcium Levels	Coronary Artery Calcification	rs6583833	T	C	0.509653	-0.0153235	0.00216472	7.59976e-13	0.0158	0.019	0.4081	47.0427
Calcium Levels	Coronary Artery Calcification	rs6686670	A	G	0.473372	0.0222484	0.00213921	1.20005e-26	-0.0041	0.019	0.8297	98.9369
Calcium Levels	Coronary Artery Calcification	rs6841258	T	C	0.167622	-0.0421757	0.00286295	2.80027e-52	0.0107	0.0271	0.6922	199.039
Calcium Levels	Coronary Artery Calcification	rs685791	T	G	0.566509	0.0129329	0.00216448	4.39997e-09	-0.0074	0.0192	0.6998	32.9277
Calcium Levels	Coronary Artery Calcification	rs6884621	A	G	0.321645	0.0194899	0.00229266	5.70033e-20	0.02	0.0205	0.3289	66.4465
Calcium Levels	Coronary Artery Calcification	rs6909201	G	A	0.516583	-0.0404906	0.0021428	8.00018e-81	-0.0034	0.0205	0.8681	328.453
Calcium Levels	Coronary Artery Calcification	rs694	T	C	0.623822	0.0312105	0.0022178	3.19963e-45	0.0355	0.0196	0.06939	183.316
Calcium Levels	Coronary Artery Calcification	rs6993770	T	A	0.287056	-0.0210724	0.00236788	2.39994e-20	0.0031	0.0215	0.8849	72.8578
Calcium Levels	Coronary Artery Calcification	rs7005613	T	C	0.401081	0.0142398	0.00218609	4.60045e-11	0.0152	0.0209	0.4674	39.0479
Calcium Levels	Coronary Artery Calcification	rs7094402	G	A	0.088597	-0.0425698	0.0037644	1.50003e-31	0.0072	0.0347	0.8354	117.329
Calcium Levels	Coronary Artery Calcification	rs7115200	G	T	0.438943	-0.0135782	0.00215857	1.2e-10	-0.0256	0.0232	0.2705	36.3987
Calcium Levels	Coronary Artery Calcification	rs71514236	A	G	0.688052	0.0171024	0.00231648	1.20005e-13	0.0038	0.0214	0.8604	50.3291
Calcium Levels	Coronary Artery Calcification	rs7156256	A	C	0.893944	-0.0283674	0.00348362	1.29987e-16	0.0184	0.0307	0.5495	61.1643
Calcium Levels	Coronary Artery Calcification	rs72697808	A	G	0.163131	0.0195474	0.00289023	1.59993e-12	0.0074	0.0257	0.774	41.8181
Calcium Levels	Coronary Artery Calcification	rs73030989	T	C	0.0209296	-0.073431	0.00837022	8.49963e-20	-0.0317	0.0989	0.7483	88.5883
Calcium Levels	Coronary Artery Calcification	rs73078112	T	C	0.0267043	0.0533554	0.00669608	1.39991e-15	-0.0005	0.0799	0.9952	59.319
Calcium Levels	Coronary Artery Calcification	rs73104468	G	T	0.141123	0.0178443	0.00306372	1.6e-08	-0.0265	0.0318	0.4042	30.9391
Calcium Levels	Coronary Artery Calcification	rs7328352	G	A	0.151568	-0.0347899	0.00298907	3.80014e-31	-0.0507	0.0273	0.06343	124.8
Calcium Levels	Coronary Artery Calcification	rs73632737	C	G	0.0733602	-0.0625475	0.00410344	6.4998e-55	0.0746	0.0383	0.05114	213.289
Calcium Levels	Coronary Artery Calcification	rs74058603	G	T	0.0633548	0.025168	0.00440798	4e-09	0.0018	0.0482	0.9699	30.1323
Calcium Levels	Coronary Artery Calcification	rs741068	C	T	0.653117	-0.0152767	0.00226912	6.4003e-12	0.0189	0.0202	0.349	42.3863
Calcium Levels	Coronary Artery Calcification	rs74758151	G	A	0.0718895	-0.0256004	0.00415211	1.7e-10	0.0308	0.0506	0.5428	35.0545
Calcium Levels	Coronary Artery Calcification	rs7538773	A	G	0.61962	0.0179889	0.00220593	4.49987e-17	-0.0016	0.0357	0.9651	61.1456
Calcium Levels	Coronary Artery Calcification	rs755555	T	C	0.31928	-0.0208604	0.00230642	4.19952e-21	0.0051	0.0205	0.8023	75.8254
Calcium Levels	Coronary Artery Calcification	rs760077	T	A	0.605686	-0.0281476	0.0022122	2.39994e-36	-0.0012	0.0211	0.956	151.734
Calcium Levels	Coronary Artery Calcification	rs761566	T	G	0.86664	-0.0359523	0.00315222	2.29985e-30	-0.0064	0.0295	0.8281	119.783
Calcium Levels	Coronary Artery Calcification	rs76191003	T	C	0.0678612	0.0247272	0.00425553	3.09999e-09	0.019	0.0376	0.6137	31.0051
Calcium Levels	Coronary Artery Calcification	rs7628990	T	G	0.154715	0.0557572	0.00294786	1.80011e-83	-0.0013	0.027	0.9602	326.165
Calcium Levels	Coronary Artery Calcification	rs76553165	T	G	0.10226	-0.018717	0.00353868	4.60002e-08	0.036	0.0539	0.5044	25.7812
Calcium Levels	Coronary Artery Calcification	rs7688952	A	C	0.362049	0.01418	0.00222554	3.2e-10	0.0072	0.0218	0.7408	37.2301
Calcium Levels	Coronary Artery Calcification	rs7722186	A	G	0.410984	0.0134101	0.00217756	2.1e-09	0.0269	0.0196	0.1696	34.898
Calcium Levels	Coronary Artery Calcification	rs7742369	G	A	0.175284	0.0464174	0.00281723	8.4004e-62	-0.0025	0.0271	0.927	249.819
Calcium Levels	Coronary Artery Calcification	rs7743308	T	C	0.490157	-0.0166167	0.00214392	1.9002e-15	0.0235	0.0194	0.2248	55.3182
Calcium Levels	Coronary Artery Calcification	rs775246	C	A	0.282676	-0.0171276	0.00239833	1.69981e-12	-0.0094	0.0225	0.6768	47.6865
Calcium Levels	Coronary Artery Calcification	rs77542162	G	A	0.0226623	-0.0969045	0.00734996	4.30031e-41	-0.1129	0.0716	0.115	166.788
Calcium Levels	Coronary Artery Calcification	rs7812435	G	T	0.723667	0.017484	0.00246674	6.4998e-13	0.0197	0.0242	0.417	49.0064
Calcium Levels	Coronary Artery Calcification	rs7823393	G	C	0.39173	0.0152925	0.00223441	1.59993e-11	0.0072	0.0211	0.7315	44.672
Calcium Levels	Coronary Artery Calcification	rs79512403	G	T	0.0795207	0.0217236	0.0039628	3.09999e-08	-0.0244	0.0352	0.4889	27.6907
Calcium Levels	Coronary Artery Calcification	rs800708	G	T	0.782177	-0.0205259	0.00259421	9.49948e-15	0.0078	0.0236	0.7404	57.547
Calcium Levels	Coronary Artery Calcification	rs8043730	A	G	0.702681	0.0147016	0.00234848	6.4003e-11	-0.0257	0.022	0.2422	36.199
Calcium Levels	Coronary Artery Calcification	rs8063	G	A	0.696667	-0.0131591	0.00236592	2.80001e-08	-0.0114	0.0238	0.6319	29.3343
Calcium Levels	Coronary Artery Calcification	rs8123293	G	A	0.112947	0.0240288	0.00338855	1.10002e-13	0.0048	0.0299	0.8712	46.3752
Calcium Levels	Coronary Artery Calcification	rs8208	A	G	0.710068	-0.0136488	0.00238546	5.69994e-09	-0.0225	0.0217	0.2988	30.7443
Calcium Levels	Coronary Artery Calcification	rs838705	A	G	0.606457	-0.0422157	0.00218537	9.49948e-86	-0.0485	0.0197	0.01396	341.237
Calcium Levels	Coronary Artery Calcification	rs848486	A	G	0.577636	0.021748	0.00218182	7.39946e-24	0.0282	0.0192	0.142	92.5181
Calcium Levels	Coronary Artery Calcification	rs883951	G	A	0.26051	0.0248197	0.00244325	3.69999e-25	-0.0015	0.0227	0.9459	95.148
Calcium Levels	Coronary Artery Calcification	rs900400	C	T	0.399525	0.0194628	0.00218042	2.99985e-19	-0.0303	0.0201	0.1314	72.8577
Calcium Levels	Coronary Artery Calcification	rs904800	G	A	0.424103	-0.0300075	0.00216859	7.00003e-46	0.0007	0.0224	0.9736	176.366
Calcium Levels	Coronary Artery Calcification	rs9302659	G	A	0.294941	-0.0187657	0.00235577	1.10002e-16	0.0209	0.0218	0.3378	58.7085
Calcium Levels	Coronary Artery Calcification	rs9321013	A	G	0.309987	-0.0218998	0.0023186	2.99985e-23	0.0018	0.0211	0.9315	82.2464
Calcium Levels	Coronary Artery Calcification	rs9414820	C	A	0.858461	-0.0175671	0.0030668	2e-08	-0.0069	0.0275	0.8005	30.0591
Calcium Levels	Coronary Artery Calcification	rs9530	G	A	0.550328	-0.0299062	0.00215521	5.19996e-46	-0.0098	0.0189	0.6066	177.492
Calcium Levels	Coronary Artery Calcification	rs955955	A	G	0.0812855	0.0394146	0.00392904	7.59976e-24	0.073	0.0372	0.04977	93.0155
Calcium Levels	Coronary Artery Calcification	rs968470	C	T	0.391828	-0.0406531	0.00219201	1.39991e-79	-0.0009	0.02	0.9627	315.935
Calcium Levels	Coronary Artery Calcification	rs9907379	C	T	0.785261	-0.0244752	0.00264941	4.00037e-21	0.0232	0.0246	0.3444	80.9864
Calcium Levels	Calcific Aortic Valvular Stenosis	rs10012438	G	A	0.0806658	-0.0237158	0.00393003	1.8e-09	0.0385671	0.0292737	0.187682	33.4366
Calcium Levels	Calcific Aortic Valvular Stenosis	rs10151805	C	T	0.24434	-0.0184737	0.00250063	1e-13	0.0135843	0.0165072	0.410544	50.5162
Calcium Levels	Calcific Aortic Valvular Stenosis	rs10188442	T	C	0.206485	-0.0160303	0.00263822	2.5e-09	0.0170136	0.018797	0.3654	33.7528
Calcium Levels	Calcific Aortic Valvular Stenosis	rs10221903	G	A	0.593736	0.0144456	0.00217394	5.8e-12	-0.0172795	0.0150921	0.252237	40.3519
Calcium Levels	Calcific Aortic Valvular Stenosis	rs10224002	G	A	0.288854	0.018613	0.00235942	2.8e-16	0.000269787	0.0175851	0.987759	57.053
Calcium Levels	Calcific Aortic Valvular Stenosis	rs1023230	T	C	0.854062	-0.0189121	0.00303856	3.4e-10	0.0118437	0.0275958	0.667787	35.7374
Calcium Levels	Calcific Aortic Valvular Stenosis	rs1034258	G	A	0.252321	-0.0209217	0.00246789	1.3e-18	0.00132263	0.0174944	0.939735	66.2035
Calcium Levels	Calcific Aortic Valvular Stenosis	rs1041637	T	G	0.71963	-0.0189059	0.00238889	5.4e-16	0.00642701	0.0152755	0.673946	57.8156
Calcium Levels	Calcific Aortic Valvular Stenosis	rs10419198	T	C	0.252177	-0.0299707	0.00246762	5.1e-34	-0.0192483	0.0168596	0.253586	135.829
Calcium Levels	Calcific Aortic Valvular Stenosis	rs1043542	G	A	0.611138	-0.0154506	0.00221924	2.9e-12	-0.00115367	0.0155983	0.941042	45.4801
Calcium Levels	Calcific Aortic Valvular Stenosis	rs1044821	T	C	0.281644	0.0143451	0.0024155	1e-09	0.0144998	0.0169987	0.393662	33.3757
Calcium Levels	Calcific Aortic Valvular Stenosis	rs1047891	A	C	0.313233	-0.0122128	0.00235079	2.4e-08	0.00672811	0.0159199	0.672571	25.7207
Calcium Levels	Calcific Aortic Valvular Stenosis	rs10491003	T	C	0.0918836	0.0688329	0.00370609	1.4e-79	-0.0229843	0.0241178	0.34059	317.148
Calcium Levels	Calcific Aortic Valvular Stenosis	rs10491129	G	T	0.253977	0.0262891	0.00246175	2.2e-27	0.0107243	0.0193297	0.579025	104.993
Calcium Levels	Calcific Aortic Valvular Stenosis	rs10495249	G	A	0.2789	-0.0206199	0.00238064	4.4e-19	-0.00519826	0.0164361	0.751796	68.5549
Calcium Levels	Calcific Aortic Valvular Stenosis	rs1052620	T	C	0.230594	0.0251572	0.00255693	6.1e-23	0.0229735	0.017678	0.193754	90.027
Calcium Levels	Calcific Aortic Valvular Stenosis	rs1061134	A	G	0.0933029	-0.0260471	0.00374819	1.4e-12	0.0117616	0.0226763	0.603988	46.0122
Calcium Levels	Calcific Aortic Valvular Stenosis	rs10761756	T	C	0.473543	-0.0144864	0.00214665	3.7e-12	0.0224833	0.0148467	0.129934	41.9407
Calcium Levels	Calcific Aortic Valvular Stenosis	rs10816035	G	C	0.780821	-0.0207064	0.00259277	3.5e-16	-0.0231939	0.0161863	0.151876	58.8261
Calcium Levels	Calcific Aortic Valvular Stenosis	rs10857465	T	C	0.473134	0.019401	0.00214311	5.5e-20	-0.0202509	0.0155025	0.19145	75.2248
Calcium Levels	Calcific Aortic Valvular Stenosis	rs10886424	A	G	0.507404	-0.0137147	0.00214096	1.6e-10	0.0060731	0.0148029	0.681612	37.6882
Calcium Levels	Calcific Aortic Valvular Stenosis	rs10919615	T	C	0.755816	0.0219452	0.00248413	1.5e-19	-0.0150685	0.0168497	0.371167	71.2585
Calcium Levels	Calcific Aortic Valvular Stenosis	rs10993068	T	C	0.390746	0.0184585	0.00219571	2e-17	0.00632872	0.0152757	0.678653	65.0284
Calcium Levels	Calcific Aortic Valvular Stenosis	rs11078597	C	T	0.186207	0.0528937	0.0027492	1.80011e-85	0.0359341	0.0189498	0.0579242	340.121
Calcium Levels	Calcific Aortic Valvular Stenosis	rs11144134	C	T	0.084003	-0.0341426	0.00386675	4.60045e-20	-0.0126604	0.0305997	0.679063	71.9129
Calcium Levels	Calcific Aortic Valvular Stenosis	rs111686785	G	A	0.0321321	-0.0376044	0.00607986	8.50002e-10	-0.0389614	0.0537293	0.468365	35.2547
Calcium Levels	Calcific Aortic Valvular Stenosis	rs11168700	A	C	0.320358	-0.0280568	0.00231319	2.70023e-35	-0.0230581	0.0176074	0.190343	137.432
Calcium Levels	Calcific Aortic Valvular Stenosis	rs11210773	A	G	0.563152	-0.024047	0.0021543	4.19952e-31	0.00493943	0.0149069	0.740379	114.064
Calcium Levels	Calcific Aortic Valvular Stenosis	rs1128249	T	G	0.392171	-0.0156993	0.00218534	4.70002e-14	-0.0366641	0.0155639	0.0184867	47.0994
Calcium Levels	Calcific Aortic Valvular Stenosis	rs114033542	A	G	0.0143394	-0.0497135	0.00898027	2e-09	0.100227	0.0994931	0.313753	28.0017
Calcium Levels	Calcific Aortic Valvular Stenosis	rs11629846	G	A	0.331221	-0.0152597	0.00227674	1.99986e-11	0.00813255	0.0157903	0.606528	41.3508
Calcium Levels	Calcific Aortic Valvular Stenosis	rs116538984	A	G	0.0247156	0.0509262	0.00685934	1.10002e-13	0.0485314	0.0550012	0.377577	50.1171
Calcium Levels	Calcific Aortic Valvular Stenosis	rs116769926	A	C	0.0229821	0.0778326	0.00713998	1.29987e-28	-0.0545051	0.0807523	0.499697	109.064
Calcium Levels	Calcific Aortic Valvular Stenosis	rs117113238	A	G	0.0865358	-0.025779	0.00381666	2.80027e-12	0.00101797	0.021595	0.962402	42.1126
Calcium Levels	Calcific Aortic Valvular Stenosis	rs117213754	A	G	0.0148597	0.0957688	0.00885262	5.00035e-28	0.0528773	0.10205	0.604353	107.651
Calcium Levels	Calcific Aortic Valvular Stenosis	rs11806	G	A	0.338922	0.0121765	0.00226825	3.50002e-08	0.0313604	0.0153505	0.0410563	26.6301
Calcium Levels	Calcific Aortic Valvular Stenosis	rs11928797	A	C	0.116113	0.0193656	0.00332985	2.30001e-09	0.0241376	0.0229021	0.291908	30.8546
Calcium Levels	Calcific Aortic Valvular Stenosis	rs12212449	T	C	0.60602	-0.0290903	0.00219175	7.00003e-43	0.0194369	0.0155699	0.211898	162.024
Calcium Levels	Calcific Aortic Valvular Stenosis	rs1229984	C	T	0.970232	0.0372191	0.00688256	8.60003e-09	-0.00812175	0.105335	0.93854	32.0729
Calcium Levels	Calcific Aortic Valvular Stenosis	rs12341814	A	G	0.0600317	-0.0601254	0.00453117	5.10035e-42	-0.0155737	0.0244901	0.524829	163.581
Calcium Levels	Calcific Aortic Valvular Stenosis	rs1250600	G	T	0.645343	0.0210931	0.0022422	1.39991e-20	-0.000530727	0.0159734	0.973494	81.6423
Calcium Levels	Calcific Aortic Valvular Stenosis	rs12508248	G	T	0.585517	-0.0120957	0.00217321	8.30004e-09	0.0243444	0.0148155	0.100347	28.4633
Calcium Levels	Calcific Aortic Valvular Stenosis	rs12568310	T	C	0.348002	-0.0155764	0.002243	1.59993e-12	-0.00218147	0.0151561	0.885553	44.1323
Calcium Levels	Calcific Aortic Valvular Stenosis	rs1260326	C	T	0.598463	-0.0506985	0.00220606	9.594e-122	-0.0564503	0.0154916	0.00026851	495.72
Calcium Levels	Calcific Aortic Valvular Stenosis	rs12610084	A	G	0.201695	-0.0153897	0.00267027	2.39999e-09	0.00814949	0.0183917	0.65769	30.5706
Calcium Levels	Calcific Aortic Valvular Stenosis	rs12613807	C	T	0.445127	0.0158636	0.00215016	1.50003e-13	-0.0180569	0.0147986	0.222398	49.829
Calcium Levels	Calcific Aortic Valvular Stenosis	rs12619647	G	T	0.321665	-0.0183817	0.00232018	3.10027e-16	-0.0144327	0.015203	0.342451	59.1058
Calcium Levels	Calcific Aortic Valvular Stenosis	rs1262217	A	G	0.825555	0.0236568	0.00282225	4.10015e-17	-0.0170946	0.0255853	0.504045	64.615
Calcium Levels	Calcific Aortic Valvular Stenosis	rs12881815	A	G	0.0576813	0.0284183	0.00468035	1.6e-10	-0.0381494	0.0360991	0.290605	35.1896
Calcium Levels	Calcific Aortic Valvular Stenosis	rs12977764	T	C	0.557179	0.013996	0.00215755	7.89951e-11	-0.00126371	0.015171	0.933615	38.7454
Calcium Levels	Calcific Aortic Valvular Stenosis	rs13107325	T	C	0.0749088	-0.0619499	0.00413004	2.99985e-52	0.0218392	0.06326	0.729923	213.293
Calcium Levels	Calcific Aortic Valvular Stenosis	rs13203469	A	C	0.599212	-0.0169054	0.00218611	2.70023e-15	-0.0202471	0.0158557	0.201615	55.0241
Calcium Levels	Calcific Aortic Valvular Stenosis	rs13379416	T	C	0.144303	0.0173324	0.00305636	1e-08	-0.0520206	0.0245515	0.0341036	29.7366
Calcium Levels	Calcific Aortic Valvular Stenosis	rs1354034	C	T	0.600157	-0.0192191	0.00217447	1.39991e-18	-0.0131514	0.0163039	0.419875	71.0631
Calcium Levels	Calcific Aortic Valvular Stenosis	rs1412829	G	A	0.421904	-0.012467	0.00217309	2.30001e-09	-0.0301813	0.0149676	0.0437542	30.3891
Calcium Levels	Calcific Aortic Valvular Stenosis	rs1477141	G	T	0.4934	-0.0114266	0.00214252	1.29999e-08	-0.0226793	0.0148292	0.126173	26.1622
Calcium Levels	Calcific Aortic Valvular Stenosis	rs1502359	G	A	0.845127	0.0202772	0.00294934	1.80011e-12	-0.00734834	0.0197244	0.709483	43.1427
Calcium Levels	Calcific Aortic Valvular Stenosis	rs1509123	T	C	0.0623386	-0.0283396	0.00447278	1.09999e-10	0.0711477	0.0438997	0.105085	37.6338
Calcium Levels	Calcific Aortic Valvular Stenosis	rs1568422	T	C	0.0760548	0.0470488	0.004021	4.79954e-32	0.0539513	0.0276263	0.0508312	124.725
Calcium Levels	Calcific Aortic Valvular Stenosis	rs165316	G	A	0.197328	-0.0165235	0.00268627	5e-10	-0.00203527	0.0180607	0.910276	34.6669
Calcium Levels	Calcific Aortic Valvular Stenosis	rs1672991	G	A	0.930301	0.0764711	0.00430701	1.10002e-74	0.0147436	0.030661	0.630617	304.173
Calcium Levels	Calcific Aortic Valvular Stenosis	rs17035642	A	G	0.0874523	0.0207435	0.00379323	3.40001e-09	-0.00351253	0.027044	0.89666	27.5276
Calcium Levels	Calcific Aortic Valvular Stenosis	rs1718067	T	C	0.675992	0.0137581	0.00228759	1.29999e-09	0.00795419	0.0156369	0.610976	33.2351
Calcium Levels	Calcific Aortic Valvular Stenosis	rs17217119	G	A	0.19623	-0.0573841	0.00270149	1.9011e-105	-0.0667477	0.0176917	0.00016141	416.753
Calcium Levels	Calcific Aortic Valvular Stenosis	rs17391694	T	C	0.137683	0.017671	0.00310051	2e-08	-0.0181518	0.0218986	0.40716	29.72
Calcium Levels	Calcific Aortic Valvular Stenosis	rs17580	A	T	0.048217	0.052327	0.00510909	4.40048e-25	0.0812841	0.07786	0.296495	100.75
Calcium Levels	Calcific Aortic Valvular Stenosis	rs17774982	C	T	0.104849	-0.0262027	0.00347787	2.09991e-13	0.0391266	0.0211919	0.0648485	51.6601
Calcium Levels	Calcific Aortic Valvular Stenosis	rs17884869	A	G	0.0246719	-0.109364	0.00705011	4.70002e-54	0.106264	0.0383553	0.00559654	230.834
Calcium Levels	Calcific Aortic Valvular Stenosis	rs1801282	G	C	0.114767	-0.0355864	0.00336805	3.50026e-27	-0.0473064	0.0198379	0.0170954	103.158
Calcium Levels	Calcific Aortic Valvular Stenosis	rs1801725	T	G	0.130648	0.188773	0.00317041	1e-200	0.0168206	0.0222222	0.449094	3270.81
Calcium Levels	Calcific Aortic Valvular Stenosis	rs1868940	A	C	0.181411	0.020596	0.00278059	1.50003e-13	0.0408167	0.0241289	0.0907215	50.5006
Calcium Levels	Calcific Aortic Valvular Stenosis	rs1887772	A	C	0.777969	-0.0328583	0.00257484	1.50003e-39	-0.0343779	0.018007	0.0562432	149.546
Calcium Levels	Calcific Aortic Valvular Stenosis	rs195521	C	T	0.404021	-0.0141692	0.00218357	1.50003e-11	-0.00479319	0.0162743	0.768357	38.7538
Calcium Levels	Calcific Aortic Valvular Stenosis	rs1998977	C	T	0.682983	0.0149428	0.00229407	3.90032e-11	-0.0113337	0.0153282	0.459661	38.7566
Calcium Levels	Calcific Aortic Valvular Stenosis	rs2000999	A	G	0.172316	0.0161592	0.00292558	3.09999e-08	0.00448208	0.0187327	0.8109	29.8545
Calcium Levels	Calcific Aortic Valvular Stenosis	rs2006092	G	A	0.355631	0.0189695	0.00224549	1.10002e-17	-0.019457	0.0156458	0.21365	66.1096
Calcium Levels	Calcific Aortic Valvular Stenosis	rs2060982	A	G	0.546009	0.0187151	0.0021518	1.50003e-18	0.0556586	0.0152707	0.000267602	69.6071
Calcium Levels	Calcific Aortic Valvular Stenosis	rs2075096	T	C	0.694659	0.0143742	0.00233215	2.80001e-10	-0.0218888	0.01615	0.175307	35.1325
Calcium Levels	Calcific Aortic Valvular Stenosis	rs2075863	A	G	0.405108	-0.0131006	0.00219269	4.49997e-10	-0.00608773	0.0151111	0.687048	33.1569
Calcium Levels	Calcific Aortic Valvular Stenosis	rs218676	A	G	0.173043	0.0161651	0.00283257	1.2e-09	0.00513643	0.0201405	0.7987	29.976
Calcium Levels	Calcific Aortic Valvular Stenosis	rs228769	C	G	0.793881	-0.0169609	0.00264402	5.30029e-11	-0.0172437	0.0166027	0.298985	37.7363
Calcium Levels	Calcific Aortic Valvular Stenosis	rs2304130	G	A	0.0829315	0.028098	0.00399048	1.99986e-12	-0.0300044	0.0316863	0.343678	48.1361
Calcium Levels	Calcific Aortic Valvular Stenosis	rs234051	G	A	0.715922	0.0136475	0.00236088	3.2e-09	0.00835026	0.0168852	0.620932	30.3661
Calcium Levels	Calcific Aortic Valvular Stenosis	rs2415037	A	G	0.370557	-0.023809	0.00221666	4.40048e-27	-0.000515518	0.0149335	0.972462	106.012
Calcium Levels	Calcific Aortic Valvular Stenosis	rs2479114	T	C	0.243499	0.0192432	0.00249174	2.09991e-14	0.0251523	0.0186532	0.177524	54.6849
Calcium Levels	Calcific Aortic Valvular Stenosis	rs2553808	T	C	0.668785	-0.0128638	0.0022781	1.79999e-09	0.0274948	0.0157445	0.0807551	29.3842
Calcium Levels	Calcific Aortic Valvular Stenosis	rs2583435	C	T	0.291761	-0.0267611	0.00235547	4.49987e-31	0.00415113	0.0175803	0.813336	118.656
Calcium Levels	Calcific Aortic Valvular Stenosis	rs2699426	C	T	0.421806	0.0303235	0.00217981	4.40048e-44	-0.0242594	0.0157259	0.122917	179.84
Calcium Levels	Calcific Aortic Valvular Stenosis	rs28444870	T	G	0.284901	0.0168859	0.00237741	2.29985e-12	0.0216902	0.0177709	0.222259	46.57
Calcium Levels	Calcific Aortic Valvular Stenosis	rs28929474	T	C	0.0197071	0.132356	0.00775195	4.20049e-66	-0.135744	0.0539118	0.0118057	271.461
Calcium Levels	Calcific Aortic Valvular Stenosis	rs2909210	T	G	0.48686	0.0143342	0.00214082	1.20005e-11	0.0218403	0.0152132	0.15111	41.1508
Calcium Levels	Calcific Aortic Valvular Stenosis	rs2930796	G	A	0.238136	-0.016751	0.00251241	1.99986e-11	-0.0097241	0.0176637	0.581968	40.8108
Calcium Levels	Calcific Aortic Valvular Stenosis	rs302647	G	C	0.303066	-0.0207046	0.00233584	1.20005e-19	0.000381238	0.015277	0.980091	72.5919
Calcium Levels	Calcific Aortic Valvular Stenosis	rs3132874	A	C	0.135233	0.018734	0.00313627	1.7e-10	0.0198387	0.0210538	0.346047	32.9022
Calcium Levels	Calcific Aortic Valvular Stenosis	rs339969	A	C	0.613972	0.0152143	0.00220142	4.49987e-12	0.00676729	0.0165007	0.681717	43.9811
Calcium Levels	Calcific Aortic Valvular Stenosis	rs34372369	A	G	0.0501355	0.0412127	0.00501636	2.80027e-17	-0.00653477	0.0274569	0.81188	64.8465
Calcium Levels	Calcific Aortic Valvular Stenosis	rs34505073	A	G	0.0220221	-0.0425727	0.00732088	1.79999e-09	0.0134149	0.0553769	0.808589	31.2918
Calcium Levels	Calcific Aortic Valvular Stenosis	rs34592828	A	G	0.0446633	-0.0280912	0.0052194	2.59998e-08	-0.0212433	0.0376333	0.572426	26.9913
Calcium Levels	Calcific Aortic Valvular Stenosis	rs35096828	C	T	0.278729	-0.0238802	0.00238968	5.00035e-24	-0.00275834	0.0168925	0.870292	91.9185
Calcium Levels	Calcific Aortic Valvular Stenosis	rs35292974	C	T	0.380094	0.0264976	0.0022098	3.69999e-34	-0.00541783	0.0157308	0.73054	132.654
Calcium Levels	Calcific Aortic Valvular Stenosis	rs35714990	T	C	0.230099	0.0332694	0.00254478	5.19996e-39	0.0337695	0.0161884	0.036976	157.238
Calcium Levels	Calcific Aortic Valvular Stenosis	rs36104352	C	A	0.120396	0.0278578	0.00329167	5.60015e-18	-0.0156238	0.0295371	0.596837	65.8887
Calcium Levels	Calcific Aortic Valvular Stenosis	rs3742305	G	C	0.264079	-0.0176969	0.00245862	1.50003e-12	-0.0263627	0.0156721	0.0925422	48.7932
Calcium Levels	Calcific Aortic Valvular Stenosis	rs3762159	C	T	0.8813	0.0302043	0.00382663	4.60045e-15	-0.0237948	0.0222538	0.284959	76.5142
Calcium Levels	Calcific Aortic Valvular Stenosis	rs3780126	A	G	0.37575	-0.0165637	0.00221168	1.69981e-13	-0.0175278	0.0148773	0.238734	51.5911
Calcium Levels	Calcific Aortic Valvular Stenosis	rs3797340	G	C	0.204058	-0.0144629	0.00266343	1.29999e-08	-0.0237923	0.0164542	0.148186	27.2347
Calcium Levels	Calcific Aortic Valvular Stenosis	rs3801964	C	T	0.228568	-0.0203101	0.00259526	1.20005e-14	0.0536002	0.0173823	0.00204498	58.3106
Calcium Levels	Calcific Aortic Valvular Stenosis	rs3909725	A	G	0.834502	0.0177656	0.00288245	1e-09	-0.0129845	0.0203664	0.523772	34.9434
Calcium Levels	Calcific Aortic Valvular Stenosis	rs399535	T	C	0.137073	-0.0182294	0.00315622	6.59994e-09	-0.00270247	0.0234798	0.908368	31.5102
Calcium Levels	Calcific Aortic Valvular Stenosis	rs4073398	T	C	0.313079	-0.0197934	0.00230032	4.10015e-18	0.0071543	0.0160642	0.656062	67.5494
Calcium Levels	Calcific Aortic Valvular Stenosis	rs41278174	A	G	0.0268638	0.0484496	0.00676768	2.49977e-12	-0.117401	0.042429	0.00565731	49.1951
Calcium Levels	Calcific Aortic Valvular Stenosis	rs41287288	C	T	0.0245324	0.109746	0.00694884	1.50003e-57	-0.00679051	0.0316661	0.830203	231.168
Calcium Levels	Calcific Aortic Valvular Stenosis	rs420122	G	A	0.366202	0.0203236	0.00221574	1.69981e-19	0.00445215	0.0164294	0.786401	76.8605
Calcium Levels	Calcific Aortic Valvular Stenosis	rs42039	T	C	0.243848	-0.0190297	0.00249859	1e-15	-0.0527495	0.0176791	0.00284761	53.53
Calcium Levels	Calcific Aortic Valvular Stenosis	rs422130	G	A	0.838184	0.0171946	0.00293938	2.90001e-09	-0.0146099	0.0177665	0.410889	32.146
Calcium Levels	Calcific Aortic Valvular Stenosis	rs4647903	A	C	0.228223	0.0211154	0.00255168	3.40017e-17	0.0117096	0.0195252	0.548695	62.96
Calcium Levels	Calcific Aortic Valvular Stenosis	rs4654748	T	C	0.474921	0.0247608	0.00213626	6.09958e-23	0.0420854	0.0147918	0.00443854	122.59
Calcium Levels	Calcific Aortic Valvular Stenosis	rs4766497	C	T	0.611858	0.0152102	0.00219821	7.10068e-13	0.0479838	0.0150594	0.00144105	44.0459
Calcium Levels	Calcific Aortic Valvular Stenosis	rs477461	G	A	0.138544	-0.0317758	0.00310946	4.10015e-25	0.0122756	0.0190888	0.520174	96.6196
Calcium Levels	Calcific Aortic Valvular Stenosis	rs4775935	G	T	0.648728	-0.020424	0.00224648	1.20005e-20	0.0128279	0.0156024	0.410978	76.2109
Calcium Levels	Calcific Aortic Valvular Stenosis	rs4840342	C	G	0.119685	-0.021405	0.00334857	1.09999e-10	-0.00267542	0.0226297	0.905889	38.6988
Calcium Levels	Calcific Aortic Valvular Stenosis	rs4841132	G	A	0.908772	0.0665323	0.00395705	2.49977e-65	0.0222794	0.0211702	0.292617	294.384
Calcium Levels	Calcific Aortic Valvular Stenosis	rs4842502	A	G	0.721656	-0.0179695	0.00238395	1.9002e-13	0.0209334	0.0152908	0.170994	51.9981
Calcium Levels	Calcific Aortic Valvular Stenosis	rs4864709	C	T	0.370378	0.0132545	0.00221868	2.69998e-09	0.00447033	0.0153852	0.771388	32.8424
Calcium Levels	Calcific Aortic Valvular Stenosis	rs4918	C	G	0.640937	0.0355864	0.0022435	7.50067e-60	-0.00679638	0.0152029	0.654843	233.751
Calcium Levels	Calcific Aortic Valvular Stenosis	rs4962237	T	C	0.0745166	0.0307642	0.00424694	1e-12	-0.00164331	0.0267819	0.951074	52.3259
Calcium Levels	Calcific Aortic Valvular Stenosis	rs525409	G	C	0.233773	-0.0165525	0.00254786	1.29987e-11	-0.00514329	0.0196181	0.79319	39.3431
Calcium Levels	Calcific Aortic Valvular Stenosis	rs55702727	A	G	0.0627029	-0.063133	0.00453617	2.49977e-45	0.0415655	0.0401004	0.299952	187.857
Calcium Levels	Calcific Aortic Valvular Stenosis	rs55707100	T	C	0.0256629	0.0921357	0.00680865	1.20005e-42	-0.0118217	0.100629	0.906481	170.217
Calcium Levels	Calcific Aortic Valvular Stenosis	rs55772024	A	G	0.244354	-0.0147914	0.00249474	1.5e-09	0.00323753	0.0156407	0.836014	32.3846
Calcium Levels	Calcific Aortic Valvular Stenosis	rs561830	T	C	0.240571	-0.0200566	0.00257532	8.60003e-15	-0.00742419	0.0178585	0.677613	58.9191
Calcium Levels	Calcific Aortic Valvular Stenosis	rs5745687	T	C	0.0657312	0.0237558	0.00434633	1.09999e-08	0.032749	0.0370429	0.376651	27.7818
Calcium Levels	Calcific Aortic Valvular Stenosis	rs59917700	T	C	0.171483	-0.0198555	0.00284217	1.29987e-12	-0.00263427	0.0178693	0.882801	44.9034
Calcium Levels	Calcific Aortic Valvular Stenosis	rs5994293	T	G	0.43738	0.014041	0.00217589	8.9002e-11	0.0304821	0.0151979	0.04489	38.8919
Calcium Levels	Calcific Aortic Valvular Stenosis	rs6002910	T	C	0.209538	0.016012	0.00264134	3.09999e-10	-0.000222476	0.0180725	0.990178	34.0423
Calcium Levels	Calcific Aortic Valvular Stenosis	rs6124323	A	G	0.47747	0.0140926	0.00215601	2.99985e-12	-0.00931695	0.0148637	0.530774	39.7219
Calcium Levels	Calcific Aortic Valvular Stenosis	rs61770531	C	T	0.0866587	0.032829	0.00379907	3.59998e-18	0.0109894	0.0428655	0.797666	68.3883
Calcium Levels	Calcific Aortic Valvular Stenosis	rs61955225	C	A	0.0220339	0.0408127	0.00729209	1.7e-08	-0.029348	0.0321601	0.361475	28.7729
Calcium Levels	Calcific Aortic Valvular Stenosis	rs62068713	T	C	0.18059	0.0220195	0.00278915	4.00037e-16	-0.0345706	0.0209993	0.099708	57.52
Calcium Levels	Calcific Aortic Valvular Stenosis	rs62188040	A	C	0.11339	0.0202704	0.00336599	5.60003e-10	-0.00388445	0.0257605	0.88014	33.1142
Calcium Levels	Calcific Aortic Valvular Stenosis	rs62508470	T	C	0.252442	0.0151184	0.00246701	1.2e-09	-0.017241	0.0186696	0.355757	34.5782
Calcium Levels	Calcific Aortic Valvular Stenosis	rs62621812	A	G	0.0216893	0.0403907	0.00739997	2.69998e-08	0.0271288	0.0370977	0.464607	27.7499
Calcium Levels	Calcific Aortic Valvular Stenosis	rs629301	T	G	0.778039	0.0168942	0.00257022	1.9002e-12	0.0643491	0.0181983	0.000406247	39.5133
Calcium Levels	Calcific Aortic Valvular Stenosis	rs648514	A	G	0.466081	-0.0138191	0.00213638	9.20026e-12	0.0193924	0.0148443	0.191419	38.0964
Calcium Levels	Calcific Aortic Valvular Stenosis	rs6517237	C	T	0.361927	-0.0160582	0.00223394	8.10028e-14	0.0300708	0.0154625	0.0518036	47.7401
Calcium Levels	Calcific Aortic Valvular Stenosis	rs6583833	T	C	0.509653	-0.0153235	0.00216472	7.59976e-13	0.0319259	0.0148906	0.0320302	47.0427
Calcium Levels	Calcific Aortic Valvular Stenosis	rs6686670	A	G	0.473372	0.0222484	0.00213921	1.20005e-26	0.0107185	0.0149004	0.471927	98.9369
Calcium Levels	Calcific Aortic Valvular Stenosis	rs6841258	T	C	0.167622	-0.0421757	0.00286295	2.80027e-52	-0.0177187	0.022068	0.422025	199.039
Calcium Levels	Calcific Aortic Valvular Stenosis	rs685791	T	G	0.566509	0.0129329	0.00216448	4.39997e-09	0.0246019	0.0151903	0.105323	32.9277
Calcium Levels	Calcific Aortic Valvular Stenosis	rs6884621	A	G	0.321645	0.0194899	0.00229266	5.70033e-20	0.00771717	0.016054	0.630729	66.4465
Calcium Levels	Calcific Aortic Valvular Stenosis	rs6909201	G	A	0.516583	-0.0404906	0.0021428	8.00018e-81	-0.00209684	0.014933	0.888331	328.453
Calcium Levels	Calcific Aortic Valvular Stenosis	rs694	T	C	0.623822	0.0312105	0.0022178	3.19963e-45	0.0178013	0.0153551	0.24633	183.316
Calcium Levels	Calcific Aortic Valvular Stenosis	rs6982502	T	C	0.519581	-0.0123184	0.00214665	1.5e-09	-0.0238426	0.0148668	0.108769	30.3642
Calcium Levels	Calcific Aortic Valvular Stenosis	rs6993770	T	A	0.287056	-0.0210724	0.00236788	2.39994e-20	0.0358339	0.0178882	0.0451544	72.8578
Calcium Levels	Calcific Aortic Valvular Stenosis	rs7005613	T	C	0.401081	0.0142398	0.00218609	4.60045e-11	-0.00238737	0.0153482	0.87639	39.0479
Calcium Levels	Calcific Aortic Valvular Stenosis	rs7085854	C	T	0.2129	0.0166044	0.00261968	2.1e-10	-0.00364324	0.0179403	0.839076	37.0373
Calcium Levels	Calcific Aortic Valvular Stenosis	rs7094402	G	A	0.088597	-0.0425698	0.0037644	1.50003e-31	0.0096557	0.0270618	0.72124	117.329
Calcium Levels	Calcific Aortic Valvular Stenosis	rs711244	T	C	0.420575	-0.0131284	0.00216361	2.39999e-10	-0.0126901	0.0148706	0.393455	33.6704
Calcium Levels	Calcific Aortic Valvular Stenosis	rs7115200	G	T	0.438943	-0.0135782	0.00215857	1.2e-10	-0.00862745	0.0151205	0.568283	36.3987
Calcium Levels	Calcific Aortic Valvular Stenosis	rs71514236	A	G	0.688052	0.0171024	0.00231648	1.20005e-13	0.00575817	0.0168646	0.732777	50.3291
Calcium Levels	Calcific Aortic Valvular Stenosis	rs7156256	A	C	0.893944	-0.0283674	0.00348362	1.29987e-16	-0.0158765	0.0215504	0.461295	61.1643
Calcium Levels	Calcific Aortic Valvular Stenosis	rs7219320	G	A	0.322381	0.0149946	0.00230096	1.5e-10	0.0347113	0.0151001	0.0215194	39.3744
Calcium Levels	Calcific Aortic Valvular Stenosis	rs72697808	A	G	0.163131	0.0195474	0.00289023	1.59993e-12	-0.0104225	0.0178601	0.559513	41.8181
Calcium Levels	Calcific Aortic Valvular Stenosis	rs73030989	T	C	0.0209296	-0.073431	0.00837022	8.49963e-20	0.140943	0.0610463	0.0209556	88.5883
Calcium Levels	Calcific Aortic Valvular Stenosis	rs73078112	T	C	0.0267043	0.0533554	0.00669608	1.39991e-15	-0.0209386	0.0754343	0.78134	59.319
Calcium Levels	Calcific Aortic Valvular Stenosis	rs7328352	G	A	0.151568	-0.0347899	0.00298907	3.80014e-31	-0.0272939	0.0200521	0.173467	124.8
Calcium Levels	Calcific Aortic Valvular Stenosis	rs73632737	C	G	0.0733602	-0.0625475	0.00410344	6.4998e-55	0.0397876	0.0270135	0.140784	213.289
Calcium Levels	Calcific Aortic Valvular Stenosis	rs74058603	G	T	0.0633548	0.025168	0.00440798	4e-09	0.0151889	0.0255667	0.552454	30.1323
Calcium Levels	Calcific Aortic Valvular Stenosis	rs741068	C	T	0.653117	-0.0152767	0.00226912	6.4003e-12	-0.0159801	0.0158625	0.313735	42.3863
Calcium Levels	Calcific Aortic Valvular Stenosis	rs74758151	G	A	0.0718895	-0.0256004	0.00415211	1.7e-10	0.00827587	0.02384	0.728484	35.0545
Calcium Levels	Calcific Aortic Valvular Stenosis	rs7538773	A	G	0.61962	0.0179889	0.00220593	4.49987e-17	0.00949463	0.0150276	0.52751	61.1456
Calcium Levels	Calcific Aortic Valvular Stenosis	rs755555	T	C	0.31928	-0.0208604	0.00230642	4.19952e-21	-0.00861986	0.016055	0.591341	75.8254
Calcium Levels	Calcific Aortic Valvular Stenosis	rs75834048	C	T	0.0351878	-0.034305	0.00579	6.59994e-09	-0.0726444	0.0478678	0.129114	32.0281
Calcium Levels	Calcific Aortic Valvular Stenosis	rs7586294	C	T	0.533679	-0.0122214	0.00213879	1.40001e-08	-0.009723	0.0148586	0.512876	29.7979
Calcium Levels	Calcific Aortic Valvular Stenosis	rs760077	T	A	0.605686	-0.0281476	0.0022122	2.39994e-36	0.00381537	0.0153484	0.803683	151.734
Calcium Levels	Calcific Aortic Valvular Stenosis	rs761566	T	G	0.86664	-0.0359523	0.00315222	2.29985e-30	0.0111818	0.0197658	0.571588	119.783
Calcium Levels	Calcific Aortic Valvular Stenosis	rs76191003	T	C	0.0678612	0.0247272	0.00425553	3.09999e-09	0.0288861	0.027849	0.299624	31.0051
Calcium Levels	Calcific Aortic Valvular Stenosis	rs7628990	T	G	0.154715	0.0557572	0.00294786	1.80011e-83	-0.0317223	0.0191717	0.0979986	326.165
Calcium Levels	Calcific Aortic Valvular Stenosis	rs76553165	T	G	0.10226	-0.018717	0.00353868	4.60002e-08	-0.000628973	0.035183	0.985737	25.7812
Calcium Levels	Calcific Aortic Valvular Stenosis	rs7688952	A	C	0.362049	0.01418	0.00222554	3.2e-10	-0.0423928	0.0149343	0.00453096	37.2301
Calcium Levels	Calcific Aortic Valvular Stenosis	rs7722186	A	G	0.410984	0.0134101	0.00217756	2.1e-09	0.0401078	0.0148818	0.00703688	34.898
Calcium Levels	Calcific Aortic Valvular Stenosis	rs7742369	G	A	0.175284	0.0464174	0.00281723	8.4004e-62	0.030966	0.0211218	0.142629	249.819
Calcium Levels	Calcific Aortic Valvular Stenosis	rs7743308	T	C	0.490157	-0.0166167	0.00214392	1.9002e-15	-0.0176338	0.0147892	0.233128	55.3182
Calcium Levels	Calcific Aortic Valvular Stenosis	rs775246	C	A	0.282676	-0.0171276	0.00239833	1.69981e-12	-0.014816	0.0157828	0.347862	47.6865
Calcium Levels	Calcific Aortic Valvular Stenosis	rs77542162	G	A	0.0226623	-0.0969045	0.00734996	4.30031e-41	0.111468	0.0891122	0.210981	166.788
Calcium Levels	Calcific Aortic Valvular Stenosis	rs77849807	G	A	0.0156338	0.0478143	0.00865757	7.79992e-09	0.00473832	0.047219	0.920068	28.2042
Calcium Levels	Calcific Aortic Valvular Stenosis	rs7812435	G	T	0.723667	0.017484	0.00246674	6.4998e-13	0.0355191	0.0162079	0.0284171	49.0064
Calcium Levels	Calcific Aortic Valvular Stenosis	rs79512403	G	T	0.0795207	0.0217236	0.0039628	3.09999e-08	-0.000543642	0.0226757	0.980873	27.6907
Calcium Levels	Calcific Aortic Valvular Stenosis	rs800708	G	T	0.782177	-0.0205259	0.00259421	9.49948e-15	-0.0226657	0.0187031	0.225564	57.547
Calcium Levels	Calcific Aortic Valvular Stenosis	rs8043730	A	G	0.702681	0.0147016	0.00234848	6.4003e-11	-0.0144224	0.0159395	0.36556	36.199
Calcium Levels	Calcific Aortic Valvular Stenosis	rs8063	G	A	0.696667	-0.0131591	0.00236592	2.80001e-08	-0.00596923	0.0163432	0.714931	29.3343
Calcium Levels	Calcific Aortic Valvular Stenosis	rs8123293	G	A	0.112947	0.0240288	0.00338855	1.10002e-13	0.0594431	0.0189007	0.00166073	46.3752
Calcium Levels	Calcific Aortic Valvular Stenosis	rs8208	A	G	0.710068	-0.0136488	0.00238546	5.69994e-09	0.00576508	0.0159243	0.71733	30.7443
Calcium Levels	Calcific Aortic Valvular Stenosis	rs838705	A	G	0.606457	-0.0422157	0.00218537	9.49948e-86	-0.00675868	0.0152607	0.657852	341.237
Calcium Levels	Calcific Aortic Valvular Stenosis	rs848486	A	G	0.577636	0.021748	0.00218182	7.39946e-24	-0.00675284	0.0152142	0.657151	92.5181
Calcium Levels	Calcific Aortic Valvular Stenosis	rs883951	G	A	0.26051	0.0248197	0.00244325	3.69999e-25	0.0334933	0.0161373	0.0379385	95.148
Calcium Levels	Calcific Aortic Valvular Stenosis	rs900400	C	T	0.399525	0.0194628	0.00218042	2.99985e-19	-0.0141702	0.0159738	0.375032	72.8577
Calcium Levels	Calcific Aortic Valvular Stenosis	rs904800	G	A	0.424103	-0.0300075	0.00216859	7.00003e-46	-0.00741577	0.0151862	0.625321	176.366
Calcium Levels	Calcific Aortic Valvular Stenosis	rs9302659	G	A	0.294941	-0.0187657	0.00235577	1.10002e-16	-0.0155317	0.0159953	0.331542	58.7085
Calcium Levels	Calcific Aortic Valvular Stenosis	rs9321013	A	G	0.309987	-0.0218998	0.0023186	2.99985e-23	0.00078365	0.0155498	0.959807	82.2464
Calcium Levels	Calcific Aortic Valvular Stenosis	rs9414820	C	A	0.858461	-0.0175671	0.0030668	2e-08	-0.0352883	0.0188911	0.0617647	30.0591
Calcium Levels	Calcific Aortic Valvular Stenosis	rs9530	G	A	0.550328	-0.0299062	0.00215521	5.19996e-46	0.0338169	0.0152424	0.0265143	177.492
Calcium Levels	Calcific Aortic Valvular Stenosis	rs955955	A	G	0.0812855	0.0394146	0.00392904	7.59976e-24	0.0636551	0.0299689	0.0336667	93.0155
Calcium Levels	Calcific Aortic Valvular Stenosis	rs968470	C	T	0.391828	-0.0406531	0.00219201	1.39991e-79	-0.0124644	0.014856	0.401464	315.935
Calcium Levels	Calcific Aortic Valvular Stenosis	rs9837271	T	C	0.577	-0.0113198	0.00215813	7.10003e-09	-0.0174188	0.0148341	0.240298	25.0708
Calcium Levels	Calcific Aortic Valvular Stenosis	rs9907379	C	T	0.785261	-0.0244752	0.00264941	4.00037e-21	0.0173051	0.0194811	0.374377	80.9864
25-Hydroxyvitamin D	Coronary Artery Calcification	rs10277163	G	A	0.254715	-0.0143336	0.0023507	1.07676e-09	0.0084	0.0227	0.7103	38.7667
25-Hydroxyvitamin D	Coronary Artery Calcification	rs1038165	T	C	0.579451	0.0115149	0.00205629	2.14541e-08	0.0098	0.0192	0.6083	32.1158
25-Hydroxyvitamin D	Coronary Artery Calcification	rs1042034	T	C	0.792138	-0.0151254	0.00250017	1.45071e-09	0.0304	0.0231	0.1888	37.4421
25-Hydroxyvitamin D	Coronary Artery Calcification	rs10438978	C	T	0.820277	-0.0172243	0.00264437	7.33838e-11	0.0371	0.0263	0.1577	43.4733
25-Hydroxyvitamin D	Coronary Artery Calcification	rs1047891	A	C	0.317078	-0.0133984	0.00218016	7.96453e-10	-0.0105	0.0219	0.6296	38.638
25-Hydroxyvitamin D	Coronary Artery Calcification	rs1048328	A	G	0.0797967	0.0313497	0.00374376	5.57571e-17	0.0371	0.0382	0.3316	71.7357
25-Hydroxyvitamin D	Coronary Artery Calcification	rs10859995	C	T	0.579841	-0.0436264	0.00205452	4.60045e-100	-0.035	0.0206	0.08931	461.277
25-Hydroxyvitamin D	Coronary Artery Calcification	rs11023159	C	T	0.0325143	0.0482117	0.00572507	3.72735e-17	-0.0049	0.0595	0.935	72.6817
25-Hydroxyvitamin D	Coronary Artery Calcification	rs111515741	A	G	0.0173081	-0.0487364	0.00779044	3.95185e-10	0.0533	0.0671	0.4268	40.1556
25-Hydroxyvitamin D	Coronary Artery Calcification	rs11207969	G	A	0.351365	0.0209396	0.00212672	7.1351e-23	0.0125	0.0214	0.5586	99.339
25-Hydroxyvitamin D	Coronary Artery Calcification	rs11264361	G	T	0.251408	0.0174875	0.00234081	7.97444e-14	-0.036	0.0223	0.1061	57.2094
25-Hydroxyvitamin D	Coronary Artery Calcification	rs1128535	T	C	0.500049	0.0164131	0.0020293	6.06457e-16	-0.0255	0.0189	0.1778	66.9449
25-Hydroxyvitamin D	Coronary Artery Calcification	rs115288876	A	G	0.0433211	0.0788065	0.00498229	2.3632e-56	-0.0356	0.0533	0.5036	255.947
25-Hydroxyvitamin D	Coronary Artery Calcification	rs11726886	A	C	0.290783	-0.0536726	0.00225483	3.08319e-125	0.0057	0.0225	0.8013	591.163
25-Hydroxyvitamin D	Coronary Artery Calcification	rs117300835	A	G	0.0133061	-0.334985	0.00886005	1e-200	-0.1789	0.1113	0.1081	1468.6
25-Hydroxyvitamin D	Coronary Artery Calcification	rs11867297	T	C	0.38533	0.0135432	0.00209454	1.00649e-10	0.0152	0.0199	0.4448	43.181
25-Hydroxyvitamin D	Coronary Artery Calcification	rs12056768	G	T	0.584044	-0.0231961	0.00206406	2.65094e-29	0.0189	0.0192	0.3249	129.949
25-Hydroxyvitamin D	Coronary Artery Calcification	rs12283049	G	A	0.234433	-0.0564566	0.00240614	9.61612e-122	0.0254	0.0234	0.2793	569.201
25-Hydroxyvitamin D	Coronary Artery Calcification	rs12462826	A	G	0.369566	-0.0132119	0.0021149	4.18312e-10	-0.0096	0.0199	0.6289	40.4236
25-Hydroxyvitamin D	Coronary Artery Calcification	rs12501515	A	G	0.58966	-0.078957	0.00206932	1e-200	0.0194	0.0194	0.3165	1503.75
25-Hydroxyvitamin D	Coronary Artery Calcification	rs1260326	C	T	0.603925	0.0197194	0.00207421	1.96336e-21	-0.0297	0.0198	0.1337	92.4626
25-Hydroxyvitamin D	Coronary Artery Calcification	rs12775091	T	C	0.213441	0.0155618	0.00247693	3.32767e-10	0.0295	0.0239	0.218	40.4112
25-Hydroxyvitamin D	Coronary Artery Calcification	rs13076508	C	T	0.0535034	0.0250544	0.00451036	2.77856e-08	0.0167	0.0443	0.7057	31.5961
25-Hydroxyvitamin D	Coronary Artery Calcification	rs13108245	G	A	0.386601	-0.0122246	0.00208616	4.63234e-09	-0.0009	0.0195	0.9633	35.2244
25-Hydroxyvitamin D	Coronary Artery Calcification	rs1321247	T	A	0.101578	-0.0221847	0.00336578	4.36214e-11	-0.0345	0.0331	0.2978	44.6441
25-Hydroxyvitamin D	Coronary Artery Calcification	rs13294734	T	C	0.466128	0.012568	0.00205837	1.02277e-09	0.0018	0.019	0.9246	39.0703
25-Hydroxyvitamin D	Coronary Artery Calcification	rs1343776	A	G	0.22133	0.0180762	0.00245028	1.61659e-13	0.0271	0.0228	0.2329	55.975
25-Hydroxyvitamin D	Coronary Artery Calcification	rs138335	G	C	0.658587	-0.0137663	0.00215115	1.55887e-10	0.0014	0.0206	0.9457	42.3548
25-Hydroxyvitamin D	Coronary Artery Calcification	rs1384687	A	G	0.132271	-0.0168656	0.00299675	1.82331e-08	-0.0321	0.0276	0.2447	32.4503
25-Hydroxyvitamin D	Coronary Artery Calcification	rs142004400	C	A	0.0342066	-0.0310034	0.00559561	3.01328e-08	-0.0092	0.0559	0.8689	31.563
25-Hydroxyvitamin D	Coronary Artery Calcification	rs144965707	A	G	0.0618296	-0.0348143	0.00421754	1.52335e-16	-0.0528	0.0382	0.167	69.8863
25-Hydroxyvitamin D	Coronary Artery Calcification	rs1532085	G	A	0.616672	0.0252805	0.00208639	8.59805e-34	-0.0217	0.0204	0.2866	150.198
25-Hydroxyvitamin D	Coronary Artery Calcification	rs1627043	C	G	0.0332414	-0.0486441	0.00566106	8.4918e-18	0.0066	0.0554	0.9048	75.5895
25-Hydroxyvitamin D	Coronary Artery Calcification	rs1684600	T	C	0.298695	-0.0125301	0.00221719	1.59188e-08	-0.0213	0.0222	0.3357	32.6896
25-Hydroxyvitamin D	Coronary Artery Calcification	rs17207784	C	T	0.324195	-0.0134939	0.0021713	5.14375e-10	0.0205	0.0215	0.3393	39.6529
25-Hydroxyvitamin D	Coronary Artery Calcification	rs17473257	A	G	0.0172466	-0.0611372	0.00780044	4.59092e-15	-0.0576	0.0723	0.4255	62.9726
25-Hydroxyvitamin D	Coronary Artery Calcification	rs1800588	T	C	0.214964	-0.0305021	0.00246932	4.72607e-35	0.0253	0.0237	0.2861	156.095
25-Hydroxyvitamin D	Coronary Artery Calcification	rs1841850	C	A	0.117085	0.0304395	0.00316491	6.72667e-22	0.0208	0.0287	0.468	95.2173
25-Hydroxyvitamin D	Coronary Artery Calcification	rs1858889	C	A	0.502532	0.0134514	0.00203065	3.4914e-11	-0.0215	0.019	0.258	44.9615
25-Hydroxyvitamin D	Coronary Artery Calcification	rs1871395	G	A	0.152679	-0.0203733	0.00282689	5.72137e-13	-0.0074	0.0259	0.7736	53.3745
25-Hydroxyvitamin D	Coronary Artery Calcification	rs1949633	C	T	0.605759	0.0114162	0.00208637	4.45492e-08	0.0018	0.0205	0.9312	30.9364
25-Hydroxyvitamin D	Coronary Artery Calcification	rs2037511	A	G	0.165924	0.0176624	0.00272732	9.41239e-11	0.0155	0.0256	0.5443	42.913
25-Hydroxyvitamin D	Coronary Artery Calcification	rs2074735	C	G	0.0648365	0.0292667	0.00412	1.21563e-12	0.0509	0.0377	0.1771	51.6223
25-Hydroxyvitamin D	Coronary Artery Calcification	rs2171427	A	G	0.156491	-0.0165489	0.00281738	4.25706e-09	0.0223	0.0266	0.4016	35.9324
25-Hydroxyvitamin D	Coronary Artery Calcification	rs2229742	C	G	0.104659	-0.0249837	0.00331409	4.75007e-14	0.0162	0.0315	0.6083	58.1389
25-Hydroxyvitamin D	Coronary Artery Calcification	rs2245133	C	T	0.164339	-0.0212917	0.00273999	7.80369e-15	0.0293	0.0266	0.2712	61.8847
25-Hydroxyvitamin D	Coronary Artery Calcification	rs2297991	C	T	0.718478	0.0127547	0.00225578	1.5656e-08	0.0238	0.0213	0.2628	32.7064
25-Hydroxyvitamin D	Coronary Artery Calcification	rs2398113	G	A	0.423526	-0.0117606	0.00205797	1.09921e-08	0.0048	0.0204	0.8145	33.5649
25-Hydroxyvitamin D	Coronary Artery Calcification	rs2494429	G	A	0.822999	-0.0148459	0.00267333	2.80292e-08	0.0172	0.0308	0.5766	31.912
25-Hydroxyvitamin D	Coronary Artery Calcification	rs2511279	G	C	0.960373	0.0981721	0.00520826	2.97715e-79	0.0265	0.0427	0.5351	364.807
25-Hydroxyvitamin D	Coronary Artery Calcification	rs2595644	T	G	0.384889	-0.0122625	0.00209685	4.9737e-09	-0.0136	0.0195	0.4854	35.3847
25-Hydroxyvitamin D	Coronary Artery Calcification	rs2807834	G	T	0.68514	-0.0150625	0.00218678	5.65979e-12	0.0068	0.0222	0.7602	48.6487
25-Hydroxyvitamin D	Coronary Artery Calcification	rs2847500	A	G	0.123204	-0.022548	0.00308665	2.77268e-13	-0.0254	0.0334	0.4473	54.5914
25-Hydroxyvitamin D	Coronary Artery Calcification	rs3114045	C	T	0.866137	-0.0221737	0.00298008	1.00207e-13	-0.0225	0.0281	0.4225	56.6644
25-Hydroxyvitamin D	Coronary Artery Calcification	rs325393	T	G	0.278218	-0.0136497	0.00227676	2.03226e-09	-0.0073	0.0214	0.734	37.1884
25-Hydroxyvitamin D	Coronary Artery Calcification	rs34186890	G	A	0.259637	-0.0156853	0.00231839	1.3277e-11	0.0042	0.0216	0.8458	47.0084
25-Hydroxyvitamin D	Coronary Artery Calcification	rs34726834	T	C	0.252209	0.014013	0.00234858	2.42237e-09	0.0278	0.0222	0.209	36.8106
25-Hydroxyvitamin D	Coronary Artery Calcification	rs35270497	T	C	0.176236	0.0156723	0.0026815	5.07715e-09	-0.0161	0.0251	0.5203	35.4431
25-Hydroxyvitamin D	Coronary Artery Calcification	rs35823191	C	T	0.342049	-0.0232636	0.00214072	1.65272e-27	-0.0123	0.0204	0.5458	121.082
25-Hydroxyvitamin D	Coronary Artery Calcification	rs3732220	A	G	0.0852646	-0.0478406	0.00363266	1.31341e-39	-0.0051	0.0348	0.8826	177.48
25-Hydroxyvitamin D	Coronary Artery Calcification	rs3829251	A	G	0.133277	-0.114453	0.00298056	1e-200	0.0111	0.0261	0.6718	1508.49
25-Hydroxyvitamin D	Coronary Artery Calcification	rs4147536	C	A	0.788613	-0.0148038	0.00249007	2.76179e-09	-0.004	0.0247	0.8717	36.3126
25-Hydroxyvitamin D	Coronary Artery Calcification	rs4348160	G	T	0.326968	-0.0258401	0.00216263	6.61607e-33	0.0323	0.0214	0.1321	146.081
25-Hydroxyvitamin D	Coronary Artery Calcification	rs4364259	A	G	0.198665	0.0172408	0.00256676	1.85524e-11	-0.0004	0.0299	0.9901	47.0358
25-Hydroxyvitamin D	Coronary Artery Calcification	rs4580037	C	A	0.285578	-0.0135627	0.00225079	1.68306e-09	0.002	0.0208	0.925	37.3028
25-Hydroxyvitamin D	Coronary Artery Calcification	rs57601828	T	A	0.394508	0.011542	0.00208192	2.95801e-08	0.0085	0.0219	0.697	31.6294
25-Hydroxyvitamin D	Coronary Artery Calcification	rs5770794	T	C	0.3143	-0.0133141	0.00221143	1.738e-09	-0.0242	0.0225	0.2818	37.9728
25-Hydroxyvitamin D	Coronary Artery Calcification	rs61698755	C	T	0.560041	-0.011465	0.0020505	2.25372e-08	-0.0156	0.0204	0.4431	32.1918
25-Hydroxyvitamin D	Coronary Artery Calcification	rs61813875	G	C	0.0248209	0.0821291	0.00658876	1.15824e-35	-0.0728	0.075	0.3318	162.321
25-Hydroxyvitamin D	Coronary Artery Calcification	rs61887421	C	T	0.0300871	-0.036726	0.00597754	8.04674e-10	0.0279	0.0608	0.6467	39.123
25-Hydroxyvitamin D	Coronary Artery Calcification	rs62007299	A	G	0.712958	-0.0124205	0.00224413	3.11853e-08	0.0117	0.021	0.5764	31.38
25-Hydroxyvitamin D	Coronary Artery Calcification	rs62129966	A	C	0.160854	0.0611636	0.00276373	1.59588e-108	-0.0309	0.0264	0.2426	502.379
25-Hydroxyvitamin D	Coronary Artery Calcification	rs6438900	G	C	0.256034	0.0150486	0.00234031	1.27447e-10	0.0245	0.0221	0.2689	42.8764
25-Hydroxyvitamin D	Coronary Artery Calcification	rs6834488	T	C	0.422833	-0.01445	0.00205911	2.25684e-12	0.0152	0.0193	0.4307	50.651
25-Hydroxyvitamin D	Coronary Artery Calcification	rs71599974	G	A	0.148048	0.0257378	0.00286182	2.39497e-19	0.0518	0.0337	0.1245	83.0559
25-Hydroxyvitamin D	Coronary Artery Calcification	rs727857	A	G	0.61181	-0.0120548	0.00209882	9.26659e-09	-0.0128	0.0197	0.5141	34.3043
25-Hydroxyvitamin D	Coronary Artery Calcification	rs73413596	C	T	0.0740317	0.0223468	0.00388928	9.15103e-09	-0.0051	0.0376	0.8919	34.0261
25-Hydroxyvitamin D	Coronary Artery Calcification	rs7569755	A	G	0.288618	0.0136395	0.00225626	1.49242e-09	-0.025	0.021	0.2336	37.9659
25-Hydroxyvitamin D	Coronary Artery Calcification	rs7580771	T	G	0.175983	-0.0165625	0.0026652	5.15383e-10	-0.0006	0.025	0.9819	39.5395
25-Hydroxyvitamin D	Coronary Artery Calcification	rs7652808	G	T	0.649492	-0.0212858	0.00212614	1.35738e-23	-0.0259	0.0212	0.2215	102.537
25-Hydroxyvitamin D	Coronary Artery Calcification	rs7712001	G	T	0.440176	0.011939	0.00206215	7.05472e-09	0.0119	0.0204	0.5592	34.9126
25-Hydroxyvitamin D	Coronary Artery Calcification	rs77532868	T	C	0.0521528	0.0259557	0.00456301	1.28316e-08	0.0246	0.0483	0.6102	33.1015
25-Hydroxyvitamin D	Coronary Artery Calcification	rs77924615	A	G	0.194374	-0.0152475	0.00259019	3.94176e-09	-0.0179	0.0266	0.4993	36.1858
25-Hydroxyvitamin D	Coronary Artery Calcification	rs77960347	G	A	0.0127013	-0.0525688	0.00905963	6.53221e-09	-0.0087	0.1043	0.9338	34.4445
25-Hydroxyvitamin D	Coronary Artery Calcification	rs78649910	A	T	0.105728	-0.0191377	0.00332162	8.33355e-09	0.0199	0.0363	0.5829	34.4197
25-Hydroxyvitamin D	Coronary Artery Calcification	rs8018720	C	G	0.823508	-0.0344962	0.00266074	1.93508e-38	0.019	0.025	0.4483	171.958
25-Hydroxyvitamin D	Coronary Artery Calcification	rs804281	G	A	0.583498	0.015895	0.00205997	1.19922e-14	0.0121	0.0198	0.5399	61.0335
25-Hydroxyvitamin D	Coronary Artery Calcification	rs8107974	T	A	0.0763013	0.0355672	0.00382316	1.36427e-20	-0.0621	0.0383	0.1047	88.6291
25-Hydroxyvitamin D	Coronary Artery Calcification	rs8121940	G	C	0.19762	-0.0435612	0.00254898	1.77052e-65	-0.0399	0.0233	0.087	299.233
25-Hydroxyvitamin D	Coronary Artery Calcification	rs9409266	A	G	0.862222	-0.0167771	0.00294656	1.2426e-08	-0.0306	0.0278	0.2716	33.2353
25-Hydroxyvitamin D	Coronary Artery Calcification	rs964184	C	G	0.867234	0.0406845	0.00298936	3.50429e-42	-0.0595	0.029	0.03976	189.489
25-Hydroxyvitamin D	Coronary Artery Calcification	rs9847248	A	G	0.712969	-0.0123077	0.00224484	4.19035e-08	-0.0054	0.0212	0.8001	30.8118
25-Hydroxyvitamin D	Coronary Artery Calcification	rs986649	G	A	0.321628	0.0128637	0.00217811	3.50728e-09	0.0149	0.0217	0.4933	35.8858
25-Hydroxyvitamin D	Coronary Artery Calcification	rs9946771	T	C	0.0663426	-0.0233992	0.00407655	9.47022e-09	0.0241	0.0385	0.5325	33.7092
25-Hydroxyvitamin D	Calcific Aortic Valvular Stenosis	rs10277163	G	A	0.254715	-0.0143336	0.0023507	1.08e-09	0.00588818	0.0177368	0.739908	38.7667
25-Hydroxyvitamin D	Calcific Aortic Valvular Stenosis	rs1038165	T	C	0.579451	0.0115149	0.00205629	2.15e-08	-0.00558438	0.0150049	0.709766	32.1158
25-Hydroxyvitamin D	Calcific Aortic Valvular Stenosis	rs1042034	T	C	0.792138	-0.0151254	0.00250017	1.45e-09	0.0180431	0.0167457	0.281268	37.4421
25-Hydroxyvitamin D	Calcific Aortic Valvular Stenosis	rs10438978	C	T	0.820277	-0.0172243	0.00264437	7.34e-11	0.0227672	0.0193647	0.239712	43.4733
25-Hydroxyvitamin D	Calcific Aortic Valvular Stenosis	rs1047891	A	C	0.317078	-0.0133984	0.00218016	7.96e-10	0.00672811	0.0159199	0.672571	38.638
25-Hydroxyvitamin D	Calcific Aortic Valvular Stenosis	rs1048328	A	G	0.0797967	0.0313497	0.00374376	5.58e-17	0.0385203	0.0249076	0.121977	71.7357
25-Hydroxyvitamin D	Calcific Aortic Valvular Stenosis	rs10859995	C	T	0.579841	-0.0436264	0.00205452	4.6e-100	-0.00950278	0.0156287	0.543165	461.277
25-Hydroxyvitamin D	Calcific Aortic Valvular Stenosis	rs11023159	C	T	0.0325143	0.0482117	0.00572507	3.73e-17	-0.020582	0.0434116	0.63542	72.6817
25-Hydroxyvitamin D	Calcific Aortic Valvular Stenosis	rs11076175	G	A	0.175666	0.0229033	0.00266997	9.64e-18	0.00216725	0.0196306	0.912091	75.5076
25-Hydroxyvitamin D	Calcific Aortic Valvular Stenosis	rs111515741	A	G	0.0173081	-0.0487364	0.00779044	3.95e-10	0.0872092	0.118819	0.462968	40.1556
25-Hydroxyvitamin D	Calcific Aortic Valvular Stenosis	rs11207969	G	A	0.351365	0.0209396	0.00212672	7.14e-23	-0.0108885	0.0168311	0.517681	99.339
25-Hydroxyvitamin D	Calcific Aortic Valvular Stenosis	rs11264361	G	T	0.251408	0.0174875	0.00234081	7.97e-14	0.0226974	0.0165908	0.17129	57.2094
25-Hydroxyvitamin D	Calcific Aortic Valvular Stenosis	rs1128535	T	C	0.500049	0.0164131	0.0020293	6.06e-16	-0.0325811	0.0154893	0.0354258	66.9449
25-Hydroxyvitamin D	Calcific Aortic Valvular Stenosis	rs115288876	A	G	0.0433211	0.0788065	0.00498229	2.36e-56	0.0242377	0.0383949	0.527862	255.947
25-Hydroxyvitamin D	Calcific Aortic Valvular Stenosis	rs11542462	A	G	0.133511	-0.0247803	0.00298265	9.72e-17	-0.0171908	0.0255955	0.501817	70.6143
25-Hydroxyvitamin D	Calcific Aortic Valvular Stenosis	rs11600054	A	G	0.0100965	0.0681747	0.0101478	1.84e-11	0.0776302	0.0534234	0.146193	46.173
25-Hydroxyvitamin D	Calcific Aortic Valvular Stenosis	rs11726886	A	C	0.290783	-0.0536726	0.00225483	3.08e-125	-0.025339	0.0159898	0.113034	591.163
25-Hydroxyvitamin D	Calcific Aortic Valvular Stenosis	rs117300835	A	G	0.0133061	-0.334985	0.00886005	1e-200	0.0248832	0.0681985	0.715212	1468.6
25-Hydroxyvitamin D	Calcific Aortic Valvular Stenosis	rs11791258	A	G	0.191072	0.0140808	0.00258052	4.85e-08	2.66798e-05	0.0221154	0.999037	30.4597
25-Hydroxyvitamin D	Calcific Aortic Valvular Stenosis	rs11867297	T	C	0.38533	0.0135432	0.00209454	1.01e-10	0.0318004	0.0156493	0.0421464	43.181
25-Hydroxyvitamin D	Calcific Aortic Valvular Stenosis	rs12056768	G	T	0.584044	-0.0231961	0.00206406	2.65e-29	0.00337929	0.0148488	0.819973	129.949
25-Hydroxyvitamin D	Calcific Aortic Valvular Stenosis	rs12283049	G	A	0.234433	-0.0564566	0.00240614	9.62e-122	0.0113637	0.0187741	0.544988	569.201
25-Hydroxyvitamin D	Calcific Aortic Valvular Stenosis	rs12324720	A	G	0.174629	-0.0149159	0.00267451	2.45e-08	-0.0292366	0.0176516	0.0976585	31.8735
25-Hydroxyvitamin D	Calcific Aortic Valvular Stenosis	rs12462826	A	G	0.369566	-0.0132119	0.0021149	4.18e-10	0.00397992	0.015758	0.800604	40.4236
25-Hydroxyvitamin D	Calcific Aortic Valvular Stenosis	rs12501515	A	G	0.58966	-0.078957	0.00206932	1e-200	-0.0128395	0.0152665	0.400333	1503.75
25-Hydroxyvitamin D	Calcific Aortic Valvular Stenosis	rs12775091	T	C	0.213441	0.0155618	0.00247693	3.33e-10	0.0165948	0.0162534	0.307252	40.4112
25-Hydroxyvitamin D	Calcific Aortic Valvular Stenosis	rs13076508	C	T	0.0535034	0.0250544	0.00451036	2.78e-08	-0.0770075	0.0371221	0.0380382	31.5961
25-Hydroxyvitamin D	Calcific Aortic Valvular Stenosis	rs13108245	G	A	0.386601	-0.0122246	0.00208616	4.63e-09	-0.00545386	0.0154546	0.724166	35.2244
25-Hydroxyvitamin D	Calcific Aortic Valvular Stenosis	rs1321247	T	A	0.101578	-0.0221847	0.00336578	4.36e-11	0.029007	0.0233526	0.214187	44.6441
25-Hydroxyvitamin D	Calcific Aortic Valvular Stenosis	rs13294734	T	C	0.466128	0.012568	0.00205837	1.02e-09	-0.0219567	0.0148508	0.139278	39.0703
25-Hydroxyvitamin D	Calcific Aortic Valvular Stenosis	rs1343776	A	G	0.22133	0.0180762	0.00245028	1.62e-13	0.011288	0.017973	0.529968	55.975
25-Hydroxyvitamin D	Calcific Aortic Valvular Stenosis	rs138335	G	C	0.658587	-0.0137663	0.00215115	1.56e-10	-0.0309391	0.0153309	0.0435823	42.3548
25-Hydroxyvitamin D	Calcific Aortic Valvular Stenosis	rs1384687	A	G	0.132271	-0.0168656	0.00299675	1.82e-08	0.0509366	0.0167872	0.00241129	32.4503
25-Hydroxyvitamin D	Calcific Aortic Valvular Stenosis	rs142004400	C	A	0.0342066	-0.0310034	0.00559561	3.01e-08	0.00872521	0.0526146	0.868289	31.563
25-Hydroxyvitamin D	Calcific Aortic Valvular Stenosis	rs144965707	A	G	0.0618296	-0.0348143	0.00421754	1.52e-16	0.0165399	0.0329741	0.615947	69.8863
25-Hydroxyvitamin D	Calcific Aortic Valvular Stenosis	rs1627043	C	G	0.0332414	-0.0486441	0.00566106	8.49e-18	-0.0316438	0.039179	0.419279	75.5895
25-Hydroxyvitamin D	Calcific Aortic Valvular Stenosis	rs1684600	T	C	0.298695	-0.0125301	0.00221719	1.59e-08	-0.0302334	0.0170665	0.0764769	32.6896
25-Hydroxyvitamin D	Calcific Aortic Valvular Stenosis	rs17207784	C	T	0.324195	-0.0134939	0.0021713	5.14e-10	0.0112598	0.0159763	0.480946	39.6529
25-Hydroxyvitamin D	Calcific Aortic Valvular Stenosis	rs17473257	A	G	0.0172466	-0.0611372	0.00780044	4.59e-15	0.0139076	0.0575594	0.809073	62.9726
25-Hydroxyvitamin D	Calcific Aortic Valvular Stenosis	rs1800588	T	C	0.214964	-0.0305021	0.00246932	4.73e-35	0.0385009	0.0172023	0.0252127	156.095
25-Hydroxyvitamin D	Calcific Aortic Valvular Stenosis	rs1858889	C	A	0.502532	0.0134514	0.00203065	3.49e-11	0.021468	0.0148808	0.149115	44.9615
25-Hydroxyvitamin D	Calcific Aortic Valvular Stenosis	rs1871395	G	A	0.152679	-0.0203733	0.00282689	5.72e-13	-0.0221046	0.0165972	0.182917	53.3745
25-Hydroxyvitamin D	Calcific Aortic Valvular Stenosis	rs1949633	C	T	0.605759	0.0114162	0.00208637	4.45e-08	-0.0360886	0.0154723	0.0196766	30.9364
25-Hydroxyvitamin D	Calcific Aortic Valvular Stenosis	rs2037511	A	G	0.165924	0.0176624	0.00272732	9.41e-11	0.00759478	0.0201428	0.706139	42.913
25-Hydroxyvitamin D	Calcific Aortic Valvular Stenosis	rs2074735	C	G	0.0648365	0.0292667	0.00412	1.22e-12	0.0480255	0.0214028	0.0248393	51.6223
25-Hydroxyvitamin D	Calcific Aortic Valvular Stenosis	rs2171427	A	G	0.156491	-0.0165489	0.00281738	4.26e-09	-0.00727296	0.0204067	0.721541	35.9324
25-Hydroxyvitamin D	Calcific Aortic Valvular Stenosis	rs2229742	C	G	0.104659	-0.0249837	0.00331409	4.75e-14	0.0150672	0.0236837	0.524656	58.1389
25-Hydroxyvitamin D	Calcific Aortic Valvular Stenosis	rs2245133	C	T	0.164339	-0.0212917	0.00273999	7.8e-15	-0.00133234	0.0181073	0.941345	61.8847
25-Hydroxyvitamin D	Calcific Aortic Valvular Stenosis	rs2297991	C	T	0.718478	0.0127547	0.00225578	1.57e-08	-0.0176454	0.0156938	0.260862	32.7064
25-Hydroxyvitamin D	Calcific Aortic Valvular Stenosis	rs2494429	G	A	0.822999	-0.0148459	0.00267333	2.8e-08	0.0363091	0.0196449	0.0645624	31.912
25-Hydroxyvitamin D	Calcific Aortic Valvular Stenosis	rs2595644	T	G	0.384889	-0.0122625	0.00209685	4.97e-09	-0.00842008	0.0156604	0.590808	35.3847
25-Hydroxyvitamin D	Calcific Aortic Valvular Stenosis	rs2710651	A	G	0.526101	-0.0115892	0.00203474	1.23e-08	0.0108009	0.0148706	0.46764	33.2835
25-Hydroxyvitamin D	Calcific Aortic Valvular Stenosis	rs2756119	A	G	0.38143	0.0121434	0.0021104	8.71e-09	0.0193799	0.0153194	0.205852	34.5821
25-Hydroxyvitamin D	Calcific Aortic Valvular Stenosis	rs2807834	G	T	0.68514	-0.0150625	0.00218678	5.66e-12	0.0262655	0.0163745	0.108703	48.6487
25-Hydroxyvitamin D	Calcific Aortic Valvular Stenosis	rs28435470	A	G	0.663204	-0.0118696	0.00214831	3.29e-08	-0.010996	0.0150488	0.464971	31.2789
25-Hydroxyvitamin D	Calcific Aortic Valvular Stenosis	rs2847500	A	G	0.123204	-0.022548	0.00308665	2.77e-13	-0.036394	0.0209767	0.0827466	54.5914
25-Hydroxyvitamin D	Calcific Aortic Valvular Stenosis	rs290400	A	G	0.665472	-0.0130967	0.00216338	1.41e-09	-0.00810618	0.0152149	0.594187	37.9539
25-Hydroxyvitamin D	Calcific Aortic Valvular Stenosis	rs3114045	C	T	0.866137	-0.0221737	0.00298008	1e-13	0.00495489	0.0222447	0.823734	56.6644
25-Hydroxyvitamin D	Calcific Aortic Valvular Stenosis	rs325393	T	G	0.278218	-0.0136497	0.00227676	2.03e-09	-0.0188534	0.016017	0.239161	37.1884
25-Hydroxyvitamin D	Calcific Aortic Valvular Stenosis	rs34186890	G	A	0.259637	-0.0156853	0.00231839	1.33e-11	-0.000867871	0.0172327	0.959834	47.0084
25-Hydroxyvitamin D	Calcific Aortic Valvular Stenosis	rs34726834	T	C	0.252209	0.014013	0.00234858	2.42e-09	-0.0520309	0.0162976	0.0014102	36.8106
25-Hydroxyvitamin D	Calcific Aortic Valvular Stenosis	rs35270497	T	C	0.176236	0.0156723	0.0026815	5.08e-09	-0.0221016	0.0182267	0.225283	35.4431
25-Hydroxyvitamin D	Calcific Aortic Valvular Stenosis	rs35823191	C	T	0.342049	-0.0232636	0.00214072	1.65e-27	0.00439998	0.0153658	0.774612	121.082
25-Hydroxyvitamin D	Calcific Aortic Valvular Stenosis	rs3732220	A	G	0.0852646	-0.0478406	0.00363266	1.31e-39	-0.0324788	0.0282284	0.249908	177.48
25-Hydroxyvitamin D	Calcific Aortic Valvular Stenosis	rs3829251	A	G	0.133277	-0.114453	0.00298056	1e-200	-0.00191146	0.0167089	0.908923	1508.49
25-Hydroxyvitamin D	Calcific Aortic Valvular Stenosis	rs4147536	C	A	0.788613	-0.0148038	0.00249007	2.76e-09	0.0170783	0.0171089	0.318179	36.3126
25-Hydroxyvitamin D	Calcific Aortic Valvular Stenosis	rs4348160	G	T	0.326968	-0.0258401	0.00216263	6.62e-33	0.0306459	0.0149198	0.0399724	146.081
25-Hydroxyvitamin D	Calcific Aortic Valvular Stenosis	rs4364259	A	G	0.198665	0.0172408	0.00256676	1.86e-11	-0.00143899	0.0179963	0.936269	47.0358
25-Hydroxyvitamin D	Calcific Aortic Valvular Stenosis	rs4420638	G	A	0.176831	-0.0192973	0.00265905	3.95e-13	0.0103618	0.0169424	0.540808	53.8797
25-Hydroxyvitamin D	Calcific Aortic Valvular Stenosis	rs4580037	C	A	0.285578	-0.0135627	0.00225079	1.68e-09	-0.00948509	0.0167159	0.570423	37.3028
25-Hydroxyvitamin D	Calcific Aortic Valvular Stenosis	rs512083	C	T	0.462488	0.0122172	0.00204286	2.23e-09	0.0328834	0.0148448	0.0267504	36.8809
25-Hydroxyvitamin D	Calcific Aortic Valvular Stenosis	rs5770794	T	C	0.3143	-0.0133141	0.00221143	1.74e-09	0.0120112	0.0154414	0.436653	37.9728
25-Hydroxyvitamin D	Calcific Aortic Valvular Stenosis	rs6129648	G	A	0.379837	0.0140631	0.00210628	2.44e-11	0.00739631	0.0157553	0.638749	46.3066
25-Hydroxyvitamin D	Calcific Aortic Valvular Stenosis	rs61698755	C	T	0.560041	-0.011465	0.0020505	2.25e-08	0.0313264	0.0149304	0.0358905	32.1918
25-Hydroxyvitamin D	Calcific Aortic Valvular Stenosis	rs61747728	T	C	0.0385611	0.0303061	0.00526894	8.83e-09	-0.00511154	0.0308212	0.868279	33.8453
25-Hydroxyvitamin D	Calcific Aortic Valvular Stenosis	rs61813875	G	C	0.0248209	0.0821291	0.00658876	1.16e-35	-0.0973144	0.0848619	0.25149	162.321
25-Hydroxyvitamin D	Calcific Aortic Valvular Stenosis	rs61887421	C	T	0.0300871	-0.036726	0.00597754	8.05e-10	-0.0478116	0.0432048	0.268455	39.123
25-Hydroxyvitamin D	Calcific Aortic Valvular Stenosis	rs62007299	A	G	0.712958	-0.0124205	0.00224413	3.12e-08	0.01966	0.015868	0.215355	31.38
25-Hydroxyvitamin D	Calcific Aortic Valvular Stenosis	rs635634	T	C	0.186573	-0.0150476	0.0026042	7.55e-09	0.0601089	0.0182362	0.00098028	34.1562
25-Hydroxyvitamin D	Calcific Aortic Valvular Stenosis	rs6438900	G	C	0.256034	0.0150486	0.00234031	1.27e-10	-0.00108887	0.0161737	0.946324	42.8764
25-Hydroxyvitamin D	Calcific Aortic Valvular Stenosis	rs6834488	T	C	0.422833	-0.01445	0.00205911	2.26e-12	0.0136277	0.015789	0.388074	50.651
25-Hydroxyvitamin D	Calcific Aortic Valvular Stenosis	rs71599974	G	A	0.148048	0.0257378	0.00286182	2.39e-19	0.0425539	0.0215969	0.0487955	83.0559
25-Hydroxyvitamin D	Calcific Aortic Valvular Stenosis	rs727857	A	G	0.61181	-0.0120548	0.00209882	9.27e-09	-0.0163566	0.0149252	0.273118	34.3043
25-Hydroxyvitamin D	Calcific Aortic Valvular Stenosis	rs733454	T	C	0.0991663	0.0188545	0.00340001	2.93e-08	-0.0107057	0.0325196	0.741998	31.5649
25-Hydroxyvitamin D	Calcific Aortic Valvular Stenosis	rs73413596	C	T	0.0740317	0.0223468	0.00388928	9.15e-09	0.0297041	0.0316487	0.347957	34.0261
25-Hydroxyvitamin D	Calcific Aortic Valvular Stenosis	rs742493	C	T	0.112871	0.0183528	0.00320607	1.04e-08	-0.0249001	0.0250621	0.320449	33.5228
25-Hydroxyvitamin D	Calcific Aortic Valvular Stenosis	rs7569755	A	G	0.288618	0.0136395	0.00225626	1.49e-09	-0.0033003	0.0180857	0.855205	37.9659
25-Hydroxyvitamin D	Calcific Aortic Valvular Stenosis	rs7580771	T	G	0.175983	-0.0165625	0.0026652	5.15e-10	0.0317691	0.0178217	0.0746518	39.5395
25-Hydroxyvitamin D	Calcific Aortic Valvular Stenosis	rs7652808	G	T	0.649492	-0.0212858	0.00212614	1.36e-23	-0.0319562	0.0167219	0.055999	102.537
25-Hydroxyvitamin D	Calcific Aortic Valvular Stenosis	rs7712001	G	T	0.440176	0.011939	0.00206215	7.05e-09	-0.0293408	0.0152939	0.0550529	34.9126
25-Hydroxyvitamin D	Calcific Aortic Valvular Stenosis	rs77532868	T	C	0.0521528	0.0259557	0.00456301	1.28e-08	0.114563	0.0408994	0.00509284	33.1015
25-Hydroxyvitamin D	Calcific Aortic Valvular Stenosis	rs7784802	T	A	0.358913	0.0133202	0.0021157	3.06e-10	0.0298755	0.0161158	0.0637676	40.5789
25-Hydroxyvitamin D	Calcific Aortic Valvular Stenosis	rs77924615	A	G	0.194374	-0.0152475	0.00259019	3.94e-09	-0.00985212	0.0179506	0.583111	36.1858
25-Hydroxyvitamin D	Calcific Aortic Valvular Stenosis	rs77960347	G	A	0.0127013	-0.0525688	0.00905963	6.53e-09	-0.0371036	0.0850949	0.662818	34.4445
25-Hydroxyvitamin D	Calcific Aortic Valvular Stenosis	rs78649910	A	T	0.105728	-0.0191377	0.00332162	8.33e-09	-0.00584345	0.0227695	0.797461	34.4197
25-Hydroxyvitamin D	Calcific Aortic Valvular Stenosis	rs8018720	C	G	0.823508	-0.0344962	0.00266074	1.94e-38	-0.00107747	0.0208578	0.958801	171.958
25-Hydroxyvitamin D	Calcific Aortic Valvular Stenosis	rs804281	G	A	0.583498	0.015895	0.00205997	1.2e-14	0.0234723	0.0160776	0.144307	61.0335
25-Hydroxyvitamin D	Calcific Aortic Valvular Stenosis	rs8107974	T	A	0.0763013	0.0355672	0.00382316	1.36e-20	-0.0156361	0.0302952	0.605766	88.6291
25-Hydroxyvitamin D	Calcific Aortic Valvular Stenosis	rs9375037	C	A	0.443168	0.0117059	0.00205423	1.21e-08	0.00491104	0.0148844	0.741442	33.61
25-Hydroxyvitamin D	Calcific Aortic Valvular Stenosis	rs9409266	A	G	0.862222	-0.0167771	0.00294656	1.24e-08	0.00900039	0.0197354	0.648351	33.2353
25-Hydroxyvitamin D	Calcific Aortic Valvular Stenosis	rs964184	C	G	0.867234	0.0406845	0.00298936	3.5e-42	-0.0647265	0.0207901	0.00184991	189.489
25-Hydroxyvitamin D	Calcific Aortic Valvular Stenosis	rs9847248	A	G	0.712969	-0.0123077	0.00224484	4.19e-08	-0.0127061	0.0156149	0.415807	30.8118
25-Hydroxyvitamin D	Calcific Aortic Valvular Stenosis	rs986649	G	A	0.321628	0.0128637	0.00217811	3.51e-09	0.00255888	0.015282	0.867021	35.8858
25-Hydroxyvitamin D	Calcific Aortic Valvular Stenosis	rs9946771	T	C	0.0663426	-0.0233992	0.00407655	9.47e-09	0.0049657	0.0275236	0.856826	33.7092
Fibroblast Growth Factor 23	Coronary Artery Calcification	rs11748297	A	G	0.2897	-0.0709	0.0113	3.565e-10	0.0061	0.0217	0.7796	45.1015
Fibroblast Growth Factor 23	Coronary Artery Calcification	rs2870308	C	A	0.7325	0.0977	0.0125	4.70111e-15	0.0358	0.0226	0.113	81.6878
Fibroblast Growth Factor 23	Coronary Artery Calcification	rs34551523	A	G	0.0292	0.2015	0.0358	1.81702e-08	-0.1427	0.0669	0.03296	50.1964
Fibroblast Growth Factor 23	Coronary Artery Calcification	rs4744712	C	A	0.6132	0.0596	0.0104	1.08101e-08	0.0174	0.0194	0.3697	36.7217
Fibroblast Growth Factor 23	Coronary Artery Calcification	rs545971	T	C	0.3754	0.075	0.0115	6.7112e-11	0.0346	0.02	0.08425	57.5407
Fibroblast Growth Factor 23	Coronary Artery Calcification	rs6489536	C	G	0.3258	0.0702	0.0122	7.77195e-09	0.0376	0.0205	0.06742	47.2024
Fibroblast Growth Factor 23	Coronary Artery Calcification	rs6561643	T	A	0.3693	0.0651	0.0118	3.17797e-08	0.0311	0.0232	0.1812	43.036
Fibroblast Growth Factor 23	Coronary Artery Calcification	rs6706281	A	C	0.7109	-0.1057	0.0121	2.42885e-18	-0.0143	0.0233	0.5385	100.372
Fibroblast Growth Factor 23	Calcific Aortic Valvular Stenosis	rs11748297	A	G	0.2897	-0.0709	0.0113	3.565e-10	-0.0336085	0.0157237	0.0325619	45.1015
Fibroblast Growth Factor 23	Calcific Aortic Valvular Stenosis	rs2870308	C	A	0.7325	0.0977	0.0125	4.70111e-15	0.0484286	0.0174191	0.00543263	81.6878
Fibroblast Growth Factor 23	Calcific Aortic Valvular Stenosis	rs34551523	A	G	0.0292	0.2015	0.0358	1.81702e-08	-0.0617671	0.0434735	0.155375	50.1964
Fibroblast Growth Factor 23	Calcific Aortic Valvular Stenosis	rs4744712	C	A	0.6132	0.0596	0.0104	1.08101e-08	0.0351286	0.015553	0.0239062	36.7217
Fibroblast Growth Factor 23	Calcific Aortic Valvular Stenosis	rs6489536	C	G	0.3258	0.0702	0.0122	7.77195e-09	0.0159209	0.0155828	0.306926	47.2024
Fibroblast Growth Factor 23	Calcific Aortic Valvular Stenosis	rs6561643	T	A	0.3693	0.0651	0.0118	3.17797e-08	0.0077464	0.0153363	0.613486	43.036
Fibroblast Growth Factor 23	Calcific Aortic Valvular Stenosis	rs6706281	A	C	0.7109	-0.1057	0.0121	2.42885e-18	0.00915274	0.0163723	0.576135	100.372
